# Supplementary material for: Photoactivation of titanium-oxo cluster [Ti6O6(OR)6(O2CtBu)6]: mechanism, photoactivated structures, and onward reactivity with O2 to a peroxide complex
Source: Chem Sci. 2022 Dec 7;14(3):675–83. doi: 10.1039/d2sc05671b (PMC9847671; doi:10.1039/d2sc05671b)
Supplement: SC-014-D2SC05671B-s002 [file SC-014-D2SC05671B-s002.cif]

# Electronic Supplementary Material (ESI) for Chemical Science.
# This journal is © The Royal Society of Chemistry 2022

####################################################################### 
# 
# This file contains crystal structure data downloaded from the 
# Cambridge Structural Database (CSD) hosted by the Cambridge 
# Crystallographic Data Centre (CCDC).
# 
# Full information about CCDC data access policies and citation 
# guidelines are available at http://www.ccdc.cam.ac.uk/access/V1 
# 
# Audit and citation data items may have been added by the CCDC. 
# Please retain this information to preserve the provenance of 
# this file and to allow appropriate attribution of the data. 
# 
#######################################################################

data_global
_database_code_depnum_ccdc_archive 'CCDC 2183078'
loop_
_audit_author_name
_audit_author_address
'Sebastian Pike'
;University of Warwick
United Kingdom
;
_audit_update_record             
;
2022-06-30 deposited with the CCDC.	2022-12-07 downloaded from the CCDC.
;
_audit_creation_date             2021-07-09
_audit_creation_method           CRYSTALS_ver_14.61_build_6999

_refine_special_details          
;
Some OiPr and tBu groups were disordered and modelled over two positions. 
Restraints were applied to mantain sensible geometries.
;

_oxford_structure_analysis_title '\SP_T29\T29_3a_auto.cif_od At 11:56 on 13/ 5'
_chemical_name_systematic        .
_chemical_melting_point          'not measured'

_cell_length_a                   15.49600(10)
_cell_length_b                   15.49600(10)
_cell_length_c                   53.7557(7)
_cell_angle_alpha                90
_cell_angle_beta                 90
_cell_angle_gamma                120
_cell_volume                     11178.78(19)

_symmetry_cell_setting           trigonal
_symmetry_space_group_name_H-M   'R -3 '
_symmetry_space_group_name_Hall  '-R 3'
loop_
_symmetry_equiv_pos_as_xyz
x,y,z
-x,-y,-z
x+1/3,y+2/3,z+2/3
-x+1/3,-y+2/3,-z+2/3
x+2/3,y+1/3,z+1/3
-x+2/3,-y+1/3,-z+1/3
-x+y,-x,z
x-y,x,-z
-x+y+1/3,-x+2/3,z+2/3
x-y+1/3,x+2/3,-z+2/3
-x+y+2/3,-x+1/3,z+1/3
x-y+2/3,x+1/3,-z+1/3
-y,x-y,z
y,-x+y,-z
-y+1/3,x-y+2/3,z+2/3
y+1/3,-x+y+2/3,-z+2/3
-y+2/3,x-y+1/3,z+1/3
y+2/3,-x+y+1/3,-z+1/3

loop_
_atom_type_symbol
_atom_type_scat_dispersion_real
_atom_type_scat_dispersion_imag
_atom_type_scat_Cromer_Mann_a1
_atom_type_scat_Cromer_Mann_b1
_atom_type_scat_Cromer_Mann_a2
_atom_type_scat_Cromer_Mann_b2
_atom_type_scat_Cromer_Mann_a3
_atom_type_scat_Cromer_Mann_b3
_atom_type_scat_Cromer_Mann_a4
_atom_type_scat_Cromer_Mann_b4
_atom_type_scat_Cromer_Mann_c
_atom_type_scat_source
Ti 0.2191 1.8069 9.7595 7.8508 7.3558 0.5000 1.6991 35.6338 1.9021 116.1050
1.2807 'International Tables Vol C 4.2.6.8 and 6.1.1.4'
O 0.0492 0.0322 3.0485 13.2771 2.2868 5.7011 1.5463 0.3239 0.8670 32.9089
0.2508 'International Tables Vol C 4.2.6.8 and 6.1.1.4'
C 0.0181 0.0091 2.3100 20.8439 1.0200 10.2075 1.5886 0.5687 0.8650 51.6512
0.2156 'International Tables Vol C 4.2.6.8 and 6.1.1.4'
H 0.0000 0.0000 0.4930 10.5109 0.3229 26.1257 0.1402 3.1424 0.0408 57.7998
0.0030 'International Tables Vol C 4.2.6.8 and 6.1.1.4'


_cell_formula_units_Z            6

# Given Formula = C53.33 H106.67 O32 Ti8 
# Dc =      1.46 Fooo =   5152.00 Mu =     76.10 M =   1643.28
# Found Formula = C55.00 H104.00 O24 Ti6 
# Dc =      1.28 FOOO =   4548.00 Mu =     57.81 M =   1436.82

_chemical_formula_sum            'C55.00 H104.00 O24 Ti6'
_chemical_formula_moiety         'C55.00 H104.00 O24 Ti6'
_chemical_compound_source        .
_chemical_formula_weight         1436.82


_cell_measurement_reflns_used    32728
_cell_measurement_theta_min      3
_cell_measurement_theta_max      79
_cell_measurement_temperature    150

_exptl_crystal_description       plate
_exptl_crystal_colour            colourless
_exptl_crystal_size_min          0.050
_exptl_crystal_size_mid          0.300
_exptl_crystal_size_max          0.400

_exptl_crystal_density_diffrn    1.281
_exptl_crystal_density_meas      'not measured'
_exptl_crystal_density_method    'not measured'
# Non-dispersive F(000): 
_exptl_crystal_F_000             4548.000
_exptl_absorpt_coefficient_mu    5.781

# Sheldrick geometric approximatio 0.18 0.75 
_exptl_absorpt_correction_type   multi-scan
_exptl_absorpt_process_details   
; 
 CrysAlisPro (Rigaku Oxford Diffraction, 2017) 
;
_exptl_absorpt_correction_T_min  0.23
_exptl_absorpt_correction_T_max  0.75
_diffrn_measurement_device_type  'Oxford Diffraction SuperNova'
_diffrn_measurement_device       Area
_diffrn_radiation_monochromator  'focussing mirrors'
_diffrn_radiation_type           'Cu K\a'
_diffrn_radiation_wavelength     1.54184
_diffrn_measurement_method       \w

# If a reference occurs more than once, delete the author 
# and date from subsequent references. 
_computing_data_collection       'SuperNova, (Oxford Diffraction, 2010)'
_computing_cell_refinement       
; 
 CrysAlisPro (Rigaku Oxford Diffraction, 2017) 
;
_computing_data_reduction        
; 
 CrysAlisPro (Rigaku Oxford Diffraction, 2017) 
;
_computing_structure_solution    'Superflip (Palatinus & Chapuis, 2007)'
_computing_structure_refinement  'CRYSTALS (Betteridge et al., 2003)'
_computing_publication_material  'CRYSTALS (Betteridge et al., 2003)'
_computing_molecular_graphics    'CAMERON (Watkin et al., 1996)'

_diffrn_standards_interval_time  .
_diffrn_standards_interval_count .
_diffrn_standards_number         0
_diffrn_standards_decay_%        .

_diffrn_ambient_temperature      150
_diffrn_reflns_number            49859
_diffrn_reflns_av_unetI/netI     0.093
_reflns_number_total             5387
_diffrn_reflns_av_R_equivalents  0.208
# Number of reflections without Friedels Law is 0 
# Number of reflections with Friedels Law is 5387 
# Theoretical number of reflections is about 10824 


_diffrn_reflns_theta_min         3.394
_diffrn_reflns_theta_max         79.786
_diffrn_measured_fraction_theta_max 0.988

_diffrn_reflns_theta_full        78.190
_diffrn_measured_fraction_theta_full 0.996


_diffrn_reflns_limit_h_min       -19
_diffrn_reflns_limit_h_max       19
_diffrn_reflns_limit_k_min       -19
_diffrn_reflns_limit_k_max       18
_diffrn_reflns_limit_l_min       -68
_diffrn_reflns_limit_l_max       67
_reflns_limit_h_min              -19
_reflns_limit_h_max              9
_reflns_limit_k_min              0
_reflns_limit_k_max              19
_reflns_limit_l_min              0
_reflns_limit_l_max              68

_oxford_diffrn_Wilson_B_factor   1.58
_oxford_diffrn_Wilson_scale      6.02

_atom_sites_solution_primary     other #heavy,direct,difmap,geom,iterative
# _atom_sites_solution_secondary  difmap
_atom_sites_solution_hydrogens   difmap

_refine_diff_density_min         -1.46
_refine_diff_density_max         2.98


# The current dictionary definitions do not cover the 
# situation where the reflections used for refinement were 
# selected by a user-defined sigma threshold 


# The values actually used during refinement 
_oxford_refine_reflns_threshold_expression_ref I>-3.0\s(I)
_refine_ls_number_restraints     444
_refine_ls_number_parameters     346
_refine_ls_number_reflns         4571
_oxford_refine_ls_R_factor_ref   0.1219
_refine_ls_wR_factor_ref         0.3940
_refine_ls_goodness_of_fit_ref   1.9014
_refine_ls_shift/su_max          0.0118560
_refine_ls_shift/su_mean         0.0003530


# The values computed with all filters except I/sigma 
_oxford_reflns_number_all        5367
_refine_ls_R_factor_all          0.1274
_refine_ls_wR_factor_all         0.3993

# The values computed with a 2 sigma cutoff - a la SHELX 
_reflns_threshold_expression     I>2.0\s(I)
_reflns_number_gt                4716
_refine_ls_R_factor_gt           0.1217
_refine_ls_wR_factor_gt          0.3932


_refine_ls_structure_factor_coef Fsqd
_refine_ls_matrix_type           full
_refine_ls_hydrogen_treatment    constr #undef, noref, refall,
# refxyz, refU, constr or mixed
_refine_ls_weighting_scheme      calc
_refine_ls_weighting_details     
;
 Method= Modified Sheldrick 
 w=1/[\s^2^(F^2^) + ( 0.20P)^2^ + 0.00P] 
 ,where P=(max(Fo^2^,0) + 2Fc^2^)/3 
;

# Uequiv = arithmetic mean of Ui i.e. Ueqiv = (U1+U2+U3)/3

# Replace last . with number of unfound hydrogen atoms attached to an atom.

# ..._refinement_flags_... 
# . no refinement constraints           S special position constraint on site
# G rigid group refinement of site      R riding atom
# D distance or angle restraint on site T thermal displacement constraints
# U Uiso or Uij restraint (rigid bond)  P partial occupancy constraint


loop_
_atom_site_label
_atom_site_type_symbol
_atom_site_fract_x
_atom_site_fract_y
_atom_site_fract_z
_atom_site_U_iso_or_equiv
_atom_site_occupancy
_atom_site_adp_type
_atom_site_refinement_flags_posn
_atom_site_refinement_flags_adp
_atom_site_refinement_flags_occupancy
_atom_site_disorder_assembly
_atom_site_disorder_group
_atom_site_attached_hydrogens
O1 O 0.1185(3) 0.0208(3) 0.48230(7) 0.0228 1.0000 Uani . . . . . .
O2 O 0.5732(3) 0.3605(3) 0.35096(7) 0.0273 1.0000 Uani . . . . . .
O3 O 0.2847(3) 0.1414(3) 0.51662(8) 0.0279 1.0000 Uani . . . . . .
O4 O 0.2674(3) 0.2180(3) 0.48370(8) 0.0294 1.0000 Uani . . . . . .
O5 O 0.4417(4) 0.0717(4) 0.35053(8) 0.0338 1.0000 Uani . . . . . .
O6 O 0.5151(4) 0.0492(3) 0.31742(8) 0.0348 1.0000 Uani . . . . . .
O7 O 0.1242(4) 0.1533(4) 0.44532(8) 0.0393 1.0000 Uani D . . . . .
O8 O 0.5127(4) 0.2143(4) 0.38825(9) 0.0443 1.0000 Uani D . . . . .
Ti1 Ti 0.11672(7) 0.13994(7) 0.477984(16) 0.0207 1.0000 Uani . . . . . .
Ti2 Ti 0.52345(8) 0.22387(8) 0.355433(17) 0.0247 1.0000 Uani . . . . . .
C1 C 0.3182(5) 0.2081(5) 0.50074(11) 0.0288 1.0000 Uani . . . . . .
C2 C 0.4290(5) 0.2868(6) 0.50243(13) 0.0359 1.0000 Uani . . . . . .
C3 C 0.4380(8) 0.3577(8) 0.5232(2) 0.0705 1.0000 Uani . . . . . .
C4 C 0.4878(7) 0.2378(8) 0.5094(3) 0.0786 1.0000 Uani . . . . . .
C5 C 0.4641(8) 0.3489(9) 0.4784(2) 0.0752 1.0000 Uani . . . . . .
C6 C 0.4504(4) 0.0176(4) 0.33486(11) 0.0362 1.0000 Uani D . . . . .
C7 C 0.3801(4) -0.0952(3) 0.33617(9) 0.0492 1.0000 Uani D . . . . .
C17 C 0.2654(11) 0.5676(11) 0.4173(2) 0.0762 1.0000 Uani . . . . . .
C18 C 0.3626(10) 0.5963(10) 0.41732(18) 0.0736 1.0000 Uani . . . . . .
C19 C 0.401(3) 0.520(3) 0.4179(7) 0.0837 0.3333 Uani . . . . . .
C140 C 0.5096(9) 0.1822(8) 0.41379(11) 0.0929 0.759(19) Uani D . P 1 1 .
C141 C 0.5284(16) 0.1614(15) 0.4085(3) 0.0555 0.241(19) Uani D . P 1 2 .
C160 C 0.5420(13) 0.1006(11) 0.4106(3) 0.0973 0.759(19) Uani D . P 1 1 .
C161 C 0.478(3) 0.0519(14) 0.3978(5) 0.0688 0.241(19) Uani D . P 1 2 .
C150 C 0.3940(11) 0.1158(13) 0.4183(3) 0.1186 0.759(19) Uani D . P 1 1 .
C151 C 0.448(3) 0.152(2) 0.4280(3) 0.0531 0.241(19) Uani D . P 1 2 .
C120 C 0.047(2) 0.223(2) 0.4203(4) 0.0653 0.50(4) Uani D . P 2 1 .
C121 C 0.095(2) 0.2527(16) 0.4160(4) 0.0701 0.50(4) Uani D . P 2 2 .
C110 C 0.1254(15) 0.2018(12) 0.42253(15) 0.0644 0.50(4) Uani D . P 2 1 .
C111 C 0.1574(13) 0.2145(8) 0.42329(14) 0.0559 0.50(4) Uani D . P 2 2 .
C130 C 0.2546(16) 0.2995(12) 0.4253(4) 0.0661 0.50(4) Uani D . P 2 2 .
C131 C 0.214(2) 0.2944(17) 0.4185(5) 0.0937 0.50(4) Uani D . P 2 1 .
C100 C 0.3017(17) -0.1257(7) 0.3161(4) 0.0566 0.31(3) Uani D . P 3 1 .
C101 C 0.3335(12) -0.1324(6) 0.31088(16) 0.0792 0.69(3) Uani D . P 3 2 .
C80 C 0.331(2) -0.1217(6) 0.3615(3) 0.0552 0.31(3) Uani D . P 3 1 .
C81 C 0.2997(9) -0.1175(6) 0.3553(3) 0.0514 0.69(3) Uani D . P 3 2 .
C90 C 0.4396(8) -0.1470(6) 0.3322(7) 0.0520 0.31(3) Uani D . P 3 1 .
C91 C 0.4391(7) -0.1446(6) 0.3437(4) 0.0602 0.69(3) Uani D . P 3 2 .
H31 H 0.5080 0.4051 0.5260 0.1099 1.0000 Uiso R . . . . .
H32 H 0.4095 0.3209 0.5383 0.1101 1.0000 Uiso R . . . . .
H33 H 0.4039 0.3933 0.5187 0.1102 1.0000 Uiso R . . . . .
H41 H 0.5562 0.2883 0.5104 0.1230 1.0000 Uiso R . . . . .
H42 H 0.4647 0.2042 0.5251 0.1230 1.0000 Uiso R . . . . .
H43 H 0.4797 0.1906 0.4968 0.1231 1.0000 Uiso R . . . . .
H51 H 0.5309 0.4030 0.4805 0.1151 1.0000 Uiso R . . . . .
H52 H 0.4202 0.3743 0.4749 0.1150 1.0000 Uiso R . . . . .
H53 H 0.4621 0.3069 0.4649 0.1149 1.0000 Uiso R . . . . .
H171 H 0.2179 0.4999 0.4175 0.0951 1.0000 Uiso R . . . . .
H191 H 0.3529 0.4585 0.4257 0.1280 0.3333 Uiso R . . . . .
H192 H 0.4621 0.5489 0.4271 0.1280 0.3333 Uiso R . . . . .
H193 H 0.4135 0.5080 0.4012 0.1280 0.3333 Uiso R . . . . .
H1401 H 0.5463 0.2352 0.4260 0.1131 0.759(19) Uiso R . P 1 1 .
H1411 H 0.5955 0.2022 0.4155 0.0740 0.241(19) Uiso R . P 1 2 .
H1601 H 0.6029 0.1217 0.4198 0.1440 0.759(19) Uiso R . P 1 1 .
H1603 H 0.5530 0.0935 0.3933 0.1442 0.759(19) Uiso R . P 1 1 .
H1602 H 0.4900 0.0386 0.4171 0.1441 0.759(19) Uiso R . P 1 1 .
H1501 H 0.3825 0.0769 0.4370 0.1819 0.759(19) Uiso R . P 1 1 .
H1502 H 0.3648 0.1650 0.4155 0.1821 0.759(19) Uiso R . P 1 1 .
H1503 H 0.3685 0.0663 0.4048 0.1820 0.759(19) Uiso R . P 1 1 .
H1511 H 0.4730 0.1678 0.4451 0.0911 0.241(19) Uiso R . P 1 2 .
H1512 H 0.4152 0.1918 0.4221 0.0911 0.241(19) Uiso R . P 1 2 .
H1513 H 0.4020 0.0809 0.4273 0.0910 0.241(19) Uiso R . P 1 2 .
H1201 H 0.0595 0.2668 0.4061 0.1100 0.50(4) Uiso R . P 2 1 .
H1202 H 0.0450 0.2564 0.4352 0.1100 0.50(4) Uiso R . P 2 1 .
H1203 H -0.0153 0.1625 0.4182 0.1101 0.50(4) Uiso R . P 2 1 .
H1211 H 0.1345 0.3155 0.4072 0.1060 0.50(4) Uiso R . P 2 2 .
H1213 H 0.0661 0.2623 0.4307 0.1060 0.50(4) Uiso R . P 2 2 .
H1212 H 0.0435 0.2058 0.4052 0.1060 0.50(4) Uiso R . P 2 2 .
H1101 H 0.1181 0.1567 0.4088 0.0840 0.50(4) Uiso R . P 2 1 .
H1111 H 0.1571 0.1719 0.4097 0.0681 0.50(4) Uiso R . P 2 2 .
H1301 H 0.2648 0.3461 0.4124 0.0999 0.50(4) Uiso R . P 2 2 .
H1302 H 0.2627 0.3318 0.4414 0.1000 0.50(4) Uiso R . P 2 2 .
H1303 H 0.3030 0.2776 0.4236 0.0999 0.50(4) Uiso R . P 2 2 .
H1312 H 0.2698 0.2824 0.4178 0.1471 0.50(4) Uiso R . P 2 1 .
H1311 H 0.2237 0.3385 0.4322 0.1470 0.50(4) Uiso R . P 2 1 .
H1313 H 0.2108 0.3246 0.4032 0.1470 0.50(4) Uiso R . P 2 1 .
H1002 H 0.2556 -0.1958 0.3173 0.0850 0.31(3) Uiso R . P 3 1 .
H1001 H 0.2666 -0.0902 0.3185 0.0850 0.31(3) Uiso R . P 3 1 .
H1003 H 0.3322 -0.1100 0.2999 0.0850 0.31(3) Uiso R . P 3 1 .
H1011 H 0.2891 -0.2028 0.3116 0.1240 0.69(3) Uiso R . P 3 2 .
H1013 H 0.3851 -0.1172 0.2987 0.1240 0.69(3) Uiso R . P 3 2 .
H1012 H 0.2972 -0.0991 0.3066 0.1240 0.69(3) Uiso R . P 3 2 .
H801 H 0.3000 -0.1935 0.3636 0.0890 0.31(3) Uiso R . P 3 1 .
H803 H 0.3839 -0.0841 0.3741 0.0890 0.31(3) Uiso R . P 3 1 .
H802 H 0.2801 -0.1045 0.3628 0.0890 0.31(3) Uiso R . P 3 1 .
H811 H 0.2588 -0.1885 0.3569 0.0821 0.69(3) Uiso R . P 3 2 .
H812 H 0.3304 -0.0892 0.3710 0.0822 0.69(3) Uiso R . P 3 2 .
H813 H 0.2586 -0.0902 0.3503 0.0820 0.69(3) Uiso R . P 3 2 .
H901 H 0.3947 -0.2206 0.3350 0.0800 0.31(3) Uiso R . P 3 1 .
H902 H 0.4949 -0.1239 0.3442 0.0800 0.31(3) Uiso R . P 3 1 .
H903 H 0.4657 -0.1280 0.3147 0.0799 0.31(3) Uiso R . P 3 1 .
H911 H 0.3943 -0.2140 0.3475 0.1000 0.69(3) Uiso R . P 3 2 .
H912 H 0.4787 -0.1114 0.3581 0.0998 0.69(3) Uiso R . P 3 2 .
H913 H 0.4818 -0.1384 0.3299 0.1002 0.69(3) Uiso R . P 3 2 .
H1611 H 0.4925 0.0158 0.4098 0.1022 0.241(19) Uiso R . P 1 2 .
H1612 H 0.4095 0.0161 0.3938 0.1022 0.241(19) Uiso R . P 1 2 .
H1613 H 0.5166 0.0604 0.3832 0.1022 0.241(19) Uiso R . P 1 2 .
H181 H 0.3833 0.5480 0.4174 0.0914 0.6667 Uiso R . . . . .
loop_
_atom_site_aniso_label
_atom_site_aniso_U_11
_atom_site_aniso_U_22
_atom_site_aniso_U_33
_atom_site_aniso_U_23
_atom_site_aniso_U_13
_atom_site_aniso_U_12
O1 0.019(2) 0.023(2) 0.0298(19) 0.0020(14) 0.0006(14) 0.0125(18)
O2 0.021(2) 0.028(2) 0.032(2) -0.0010(15) -0.0011(15) 0.0116(19)
O3 0.014(2) 0.022(2) 0.044(2) -0.0005(16) -0.0023(16) 0.0063(18)
O4 0.022(2) 0.021(2) 0.045(2) 0.0055(17) 0.0012(17) 0.0100(19)
O5 0.022(2) 0.024(2) 0.048(2) 0.0022(18) 0.0007(17) 0.006(2)
O6 0.030(3) 0.021(2) 0.044(2) -0.0017(17) -0.0002(18) 0.006(2)
O7 0.050(3) 0.037(3) 0.035(2) 0.0059(18) 0.0090(19) 0.025(2)
O8 0.044(3) 0.044(3) 0.039(2) -0.000(2) 0.0041(19) 0.018(2)
Ti1 0.0161(6) 0.0159(6) 0.0285(7) 0.0024(3) 0.0019(3) 0.0067(5)
Ti2 0.0177(7) 0.0195(7) 0.0314(7) 0.0021(3) 0.0019(3) 0.0053(5)
C1 0.017(3) 0.022(3) 0.044(3) -0.001(2) 0.004(2) 0.007(3)
C2 0.013(3) 0.030(4) 0.056(4) -0.001(3) -0.001(2) 0.005(3)
C3 0.043(5) 0.038(5) 0.108(7) -0.031(5) -0.008(5) 0.003(4)
C4 0.015(4) 0.046(6) 0.171(12) 0.010(6) -0.004(5) 0.013(4)
C5 0.038(5) 0.064(7) 0.079(6) 0.019(5) 0.010(4) -0.008(5)
C6 0.029(3) 0.025(3) 0.049(3) 0.003(2) -0.004(2) 0.010(3)
C7 0.045(3) 0.028(3) 0.065(3) 0.002(2) 0.001(3) 0.011(2)
C17 0.080(9) 0.070(8) 0.080(7) 0.010(5) 0.000(6) 0.038(7)
C18 0.083(8) 0.085(9) 0.065(6) -0.010(5) -0.003(5) 0.051(7)
C19 0.07(2) 0.07(2) 0.10(2) 0.003(19) 0.029(19) 0.03(2)
C140 0.096(7) 0.079(6) 0.060(5) 0.007(5) 0.011(5) 0.012(6)
C141 0.059(9) 0.057(9) 0.043(8) 0.005(7) 0.006(7) 0.024(7)
C160 0.106(10) 0.072(8) 0.077(7) 0.025(6) -0.014(7) 0.017(7)
C161 0.061(12) 0.068(11) 0.060(11) -0.002(10) 0.006(10) 0.019(11)
C150 0.107(10) 0.098(10) 0.082(8) 0.011(8) 0.028(8) -0.000(9)
C151 0.056(12) 0.058(12) 0.037(10) 0.012(9) 0.009(9) 0.022(10)
C120 0.078(10) 0.055(9) 0.068(8) 0.027(7) 0.004(8) 0.037(8)
C121 0.084(11) 0.051(9) 0.068(8) 0.016(7) 0.002(8) 0.028(8)
C110 0.081(8) 0.058(7) 0.059(6) 0.016(5) -0.001(6) 0.039(6)
C111 0.061(8) 0.048(6) 0.052(6) 0.014(5) 0.010(5) 0.022(6)
C130 0.064(10) 0.054(8) 0.056(8) 0.024(7) 0.008(7) 0.012(7)
C131 0.102(12) 0.077(10) 0.079(10) 0.020(9) 0.000(10) 0.026(9)
C100 0.046(8) 0.037(8) 0.073(8) -0.001(7) -0.002(6) 0.010(7)
C101 0.065(7) 0.053(6) 0.071(6) -0.010(5) 0.008(6) -0.007(6)
C80 0.054(8) 0.026(7) 0.066(7) 0.008(7) 0.002(7) 0.005(7)
C81 0.038(6) 0.029(5) 0.077(6) -0.001(4) -0.001(5) 0.009(4)
C90 0.051(7) 0.030(7) 0.068(8) 0.005(7) 0.003(7) 0.015(5)
C91 0.056(6) 0.034(5) 0.089(7) 0.007(5) 0.010(5) 0.022(4)

_refine_ls_extinction_method     None
_oxford_refine_ls_scale          0.507(4)
loop_
_geom_bond_atom_site_label_1
_geom_bond_site_symmetry_1
_geom_bond_atom_site_label_2
_geom_bond_site_symmetry_2
_geom_bond_distance
_geom_bond_publ_flag
O1 . Ti1 14_556 2.158(4) yes
O1 . Ti1 7_555 1.905(4) yes
O1 . Ti1 . 1.875(4) yes
O2 . Ti2 16_555 2.158(4) yes
O2 . Ti2 7_665 1.906(5) yes
O2 . Ti2 . 1.872(5) yes
O3 . Ti1 14_556 2.089(4) yes
O3 . C1 . 1.237(8) yes
O4 . Ti1 . 2.046(5) yes
O4 . C1 . 1.267(8) yes
O5 . Ti2 . 2.061(5) yes
O5 . C6 . 1.243(8) yes
O6 . Ti2 10_545 2.056(5) yes
O6 . C6 . 1.278(8) yes
O7 . Ti1 . 1.765(4) yes
O7 . C110 . 1.432(6) yes
O7 . Ti1 . 1.765(4) yes
O7 . C111 . 1.441(6) yes
O8 . Ti2 . 1.771(5) yes
O8 . C140 . 1.452(6) yes
O8 . Ti2 . 1.771(5) yes
O8 . C141 . 1.455(7) yes
Ti1 . Ti1 8_556 3.1071(15) yes
Ti1 . Ti1 14_556 3.1071(15) yes
Ti2 . Ti2 16_555 3.1117(15) yes
Ti2 . Ti2 10_545 3.1117(15) yes
C1 . C2 . 1.533(9) yes
C2 . C3 . 1.526(12) yes
C2 . C4 . 1.496(12) yes
C2 . C5 . 1.541(12) yes
C3 . H31 . 0.970 no
C3 . H32 . 0.962 no
C3 . H33 . 0.967 no
C4 . H41 . 0.954 no
C4 . H42 . 0.961 no
C4 . H43 . 0.957 no
C5 . H51 . 0.959 no
C5 . H52 . 0.960 no
C5 . H53 . 0.962 no
C6 . C7 . 1.531(4) yes
C7 . C100 . 1.513(6) yes
C7 . C80 . 1.513(6) yes
C7 . C90 . 1.511(6) yes
C7 . C101 . 1.512(5) yes
C7 . C81 . 1.515(5) yes
C7 . C91 . 1.512(5) yes
C17 . C18 7_565 1.394(18) yes
C17 . C18 . 1.341(18) yes
C17 . H171 . 0.934 no
C18 . C19 . 1.56(4) yes
C18 . H181 . 0.950 no
C19 . H191 . 0.968 no
C19 . H192 . 0.958 no
C19 . H193 . 0.958 no
C19 . H181 . 0.615 no
C140 . C160 . 1.586(7) yes
C140 . C150 . 1.577(7) yes
C140 . H1401 . 0.980 no
C141 . C161 . 1.580(7) yes
C141 . C151 . 1.578(7) yes
C141 . H1411 . 0.982 no
C160 . H1601 . 0.964 no
C160 . H1603 . 0.964 no
C160 . H1602 . 0.959 no
C161 . H1611 . 0.950 no
C161 . H1612 . 0.950 no
C161 . H1613 . 0.950 no
C150 . H1501 . 1.136 no
C150 . H1502 . 1.074 no
C150 . H1503 . 0.984 no
C151 . H1511 . 0.977 no
C151 . H1512 . 1.025 no
C151 . H1513 . 0.974 no
C120 . C110 . 1.419(7) yes
C120 . H1201 . 0.970 no
C120 . H1202 . 0.957 no
C120 . H1203 . 0.961 no
C121 . C111 . 1.417(7) yes
C121 . H1211 . 0.973 no
C121 . H1213 . 0.957 no
C121 . H1212 . 0.959 no
C110 . C131 . 1.425(7) yes
C110 . H1101 . 0.984 no
C111 . C130 . 1.426(7) yes
C111 . H1111 . 0.984 no
C130 . H1301 . 0.957 no
C130 . H1302 . 0.973 no
C130 . H1303 . 0.970 no
C131 . H1312 . 0.965 no
C131 . H1311 . 0.961 no
C131 . H1313 . 0.963 no
C100 . H1002 . 0.959 no
C100 . H1001 . 0.957 no
C100 . H1003 . 0.961 no
C101 . H1011 . 0.956 no
C101 . H1013 . 0.966 no
C101 . H1012 . 0.962 no
C80 . H801 . 0.973 no
C80 . H803 . 0.996 no
C80 . H802 . 0.954 no
C81 . H811 . 0.961 no
C81 . H812 . 0.963 no
C81 . H813 . 0.962 no
C90 . H901 . 1.007 no
C90 . H902 . 0.986 no
C90 . H903 . 1.008 no
C91 . H911 . 0.966 no
C91 . H912 . 0.963 no
C91 . H913 . 0.964 no
loop_
_geom_angle_atom_site_label_1
_geom_angle_site_symmetry_1
_geom_angle_atom_site_label_2
_geom_angle_site_symmetry_2
_geom_angle_atom_site_label_3
_geom_angle_site_symmetry_3
_geom_angle
_geom_angle_publ_flag
Ti1 14_556 O1 . Ti1 7_555 99.58(17) yes
Ti1 14_556 O1 . Ti1 . 100.56(18) yes
Ti1 7_555 O1 . Ti1 . 134.6(2) yes
Ti2 16_555 O2 . Ti2 7_665 99.76(19) yes
Ti2 16_555 O2 . Ti2 . 100.85(19) yes
Ti2 7_665 O2 . Ti2 . 134.2(3) yes
Ti1 14_556 O3 . C1 . 130.3(4) yes
Ti1 . O4 . C1 . 129.2(4) yes
Ti2 . O5 . C6 . 130.3(4) yes
Ti2 10_545 O6 . C6 . 129.5(4) yes
Ti1 . O7 . C110 . 153.6(6) yes
Ti1 . O7 . C111 . 151.1(5) yes
Ti2 . O8 . C140 . 162.9(5) yes
Ti2 . O8 . C141 . 139.3(9) yes
Ti1 8_556 Ti1 . Ti1 14_556 68.25(4) yes
Ti1 8_556 Ti1 . O1 8_556 36.38(11) yes
Ti1 14_556 Ti1 . O1 8_556 37.19(12) yes
Ti1 8_556 Ti1 . O3 8_556 76.71(12) yes
Ti1 14_556 Ti1 . O3 8_556 120.09(12) yes
O1 8_556 Ti1 . O3 8_556 88.07(16) yes
Ti1 8_556 Ti1 . O4 . 118.58(13) yes
Ti1 14_556 Ti1 . O4 . 78.45(12) yes
O1 8_556 Ti1 . O4 . 88.29(17) yes
O3 8_556 Ti1 . O4 . 77.88(18) yes
Ti1 8_556 Ti1 . O1 13_555 43.22(11) yes
Ti1 14_556 Ti1 . O1 13_555 98.19(12) yes
O1 8_556 Ti1 . O1 13_555 77.50(17) yes
O3 8_556 Ti1 . O1 13_555 86.46(18) yes
O4 . Ti1 . O1 13_555 159.21(18) yes
Ti1 8_556 Ti1 . O1 . 98.33(12) yes
Ti1 14_556 Ti1 . O1 . 43.06(11) yes
O1 8_556 Ti1 . O1 . 78.12(17) yes
O3 8_556 Ti1 . O1 . 161.52(18) yes
O4 . Ti1 . O1 . 89.38(19) yes
Ti1 8_556 Ti1 . O7 . 140.56(18) yes
Ti1 14_556 Ti1 . O7 . 143.75(17) yes
O1 8_556 Ti1 . O7 . 176.5(2) yes
O3 8_556 Ti1 . O7 . 92.6(2) yes
O4 . Ti1 . O7 . 95.3(2) yes
O1 13_555 Ti1 . O1 . 102.2(2) yes
O1 13_555 Ti1 . O7 . 99.1(2) yes
O1 . Ti1 . O7 . 101.9(2) yes
Ti2 16_555 Ti2 . Ti2 10_545 68.01(4) yes
Ti2 16_555 Ti2 . O2 10_545 37.12(12) yes
Ti2 10_545 Ti2 . O2 10_545 36.22(13) yes
Ti2 16_555 Ti2 . O5 . 120.41(13) yes
Ti2 10_545 Ti2 . O5 . 77.59(14) yes
O2 10_545 Ti2 . O5 . 88.65(18) yes
Ti2 16_555 Ti2 . O6 16_555 77.64(14) yes
Ti2 10_545 Ti2 . O6 16_555 117.91(14) yes
O2 10_545 Ti2 . O6 16_555 87.53(18) yes
O5 . Ti2 . O6 16_555 77.7(2) yes
Ti2 16_555 Ti2 . O2 13_655 97.98(13) yes
Ti2 10_545 Ti2 . O2 13_655 43.12(12) yes
O2 10_545 Ti2 . O2 13_655 77.28(18) yes
O5 . Ti2 . O2 13_655 87.0(2) yes
O6 16_555 Ti2 . O2 13_655 158.76(19) yes
Ti2 16_555 Ti2 . O2 . 42.94(12) yes
Ti2 10_545 Ti2 . O2 . 98.12(13) yes
O2 10_545 Ti2 . O2 . 77.97(18) yes
O5 . Ti2 . O2 . 161.40(19) yes
O6 16_555 Ti2 . O2 . 88.7(2) yes
Ti2 16_555 Ti2 . O8 . 142.71(19) yes
Ti2 10_545 Ti2 . O8 . 141.50(19) yes
O2 10_545 Ti2 . O8 . 176.6(2) yes
O5 . Ti2 . O8 . 93.0(2) yes
O6 16_555 Ti2 . O8 . 95.7(2) yes
O2 13_655 Ti2 . O2 . 102.3(3) yes
O2 13_655 Ti2 . O8 . 99.9(2) yes
O2 . Ti2 . O8 . 101.0(2) yes
O4 . C1 . O3 . 125.1(6) yes
O4 . C1 . C2 . 117.6(6) yes
O3 . C1 . C2 . 117.3(6) yes
C1 . C2 . C3 . 106.2(6) yes
C1 . C2 . C4 . 109.6(7) yes
C3 . C2 . C4 . 108.8(9) yes
C1 . C2 . C5 . 110.6(6) yes
C3 . C2 . C5 . 106.8(9) yes
C4 . C2 . C5 . 114.5(8) yes
C2 . C3 . H31 . 108.9 no
C2 . C3 . H32 . 110.0 no
H31 . C3 . H32 . 109.1 no
C2 . C3 . H33 . 110.4 no
H31 . C3 . H33 . 109.3 no
H32 . C3 . H33 . 109.2 no
C2 . C4 . H41 . 107.8 no
C2 . C4 . H42 . 109.8 no
H41 . C4 . H42 . 110.9 no
C2 . C4 . H43 . 109.2 no
H41 . C4 . H43 . 109.5 no
H42 . C4 . H43 . 109.6 no
C2 . C5 . H51 . 109.7 no
C2 . C5 . H52 . 108.7 no
H51 . C5 . H52 . 110.0 no
C2 . C5 . H53 . 109.0 no
H51 . C5 . H53 . 109.6 no
H52 . C5 . H53 . 109.9 no
O6 . C6 . O5 . 124.6(5) yes
O6 . C6 . C7 . 116.4(5) yes
O5 . C6 . C7 . 119.0(4) yes
C6 . C7 . C100 . 108.99(5) yes
C6 . C7 . C80 . 109.00(5) yes
C100 . C7 . C80 . 109.94(5) yes
C6 . C7 . C90 . 109.00(5) yes
C100 . C7 . C90 . 109.95(5) yes
C80 . C7 . C90 . 109.95(5) yes
C6 . C7 . C101 . 108.99(5) yes
C6 . C7 . C81 . 109.01(5) yes
C101 . C7 . C81 . 109.95(5) yes
C6 . C7 . C91 . 108.98(5) yes
C101 . C7 . C91 . 109.95(5) yes
C81 . C7 . C91 . 109.93(5) yes
C18 7_565 C17 . C18 . 121.2(14) yes
C18 7_565 C17 . H171 . 119.0 no
C18 . C17 . H171 . 119.8 no
C17 13_665 C18 . C17 . 118.8(14) yes
C17 13_665 C18 . C19 . 118.5(20) yes
C17 . C18 . C19 . 122.6(20) yes
C17 13_665 C18 . H181 . 120.8 no
C17 . C18 . H181 . 120.3 no
C19 . C18 . H181 . 2.4 no
C18 . C19 . H191 . 110.9 no
C18 . C19 . H192 . 108.8 no
H191 . C19 . H192 . 109.0 no
C18 . C19 . H193 . 108.8 no
H191 . C19 . H193 . 110.2 no
H192 . C19 . H193 . 109.2 no
C18 . C19 . H181 . 3.8 no
H191 . C19 . H181 . 108.3 no
H192 . C19 . H181 . 112.4 no
H193 . C19 . H181 . 107.7 no
O8 . C140 . C160 . 101.66(7) yes
O8 . C140 . C150 . 101.65(7) yes
C160 . C140 . C150 . 101.87(7) yes
O8 . C140 . H1401 . 116.1 no
C160 . C140 . H1401 . 117.2 no
C150 . C140 . H1401 . 115.9 no
O8 . C141 . C161 . 101.64(7) yes
O8 . C141 . C151 . 101.65(7) yes
C161 . C141 . C151 . 101.86(7) yes
O8 . C141 . H1411 . 110.2 no
C161 . C141 . H1411 . 128.6 no
C151 . C141 . H1411 . 109.6 no
C140 . C160 . H1601 . 108.7 no
C140 . C160 . H1603 . 109.7 no
H1601 . C160 . H1603 . 109.6 no
C140 . C160 . H1602 . 108.5 no
H1601 . C160 . H1602 . 110.2 no
H1603 . C160 . H1602 . 110.0 no
C141 . C161 . H1611 . 104.5 no
C141 . C161 . H1612 . 121.0 no
H1611 . C161 . H1612 . 109.5 no
C141 . C161 . H1613 . 102.4 no
H1611 . C161 . H1613 . 109.5 no
H1612 . C161 . H1613 . 109.5 no
C140 . C150 . H1501 . 107.9 no
C140 . C150 . H1502 . 105.0 no
H1501 . C150 . H1502 . 119.3 no
C140 . C150 . H1503 . 106.1 no
H1501 . C150 . H1503 . 110.0 no
H1502 . C150 . H1503 . 107.7 no
C141 . C151 . H1511 . 114.2 no
C141 . C151 . H1512 . 110.3 no
H1511 . C151 . H1512 . 113.3 no
C141 . C151 . H1513 . 100.0 no
H1511 . C151 . H1513 . 106.9 no
H1512 . C151 . H1513 . 111.3 no
C110 . C120 . H1201 . 109.3 no
C110 . C120 . H1202 . 108.3 no
H1201 . C120 . H1202 . 109.7 no
C110 . C120 . H1203 . 109.6 no
H1201 . C120 . H1203 . 110.1 no
H1202 . C120 . H1203 . 109.7 no
C111 . C121 . H1211 . 109.5 no
C111 . C121 . H1213 . 107.8 no
H1211 . C121 . H1213 . 110.6 no
C111 . C121 . H1212 . 109.6 no
H1211 . C121 . H1212 . 109.6 no
H1213 . C121 . H1212 . 109.7 no
O7 . C110 . C120 . 114.14(7) yes
O7 . C110 . C131 . 114.14(7) yes
C120 . C110 . C131 . 105.16(7) yes
O7 . C110 . H1101 . 107.7 no
C120 . C110 . H1101 . 107.3 no
C131 . C110 . H1101 . 108.1 no
O7 . C111 . C121 . 114.14(7) yes
O7 . C111 . C130 . 114.15(7) yes
C121 . C111 . C130 . 105.16(7) yes
O7 . C111 . H1111 . 106.9 no
C121 . C111 . H1111 . 107.3 no
C130 . C111 . H1111 . 109.0 no
C111 . C130 . H1301 . 109.9 no
C111 . C130 . H1302 . 110.4 no
H1301 . C130 . H1302 . 109.0 no
C111 . C130 . H1303 . 108.3 no
H1301 . C130 . H1303 . 109.1 no
H1302 . C130 . H1303 . 110.1 no
C110 . C131 . H1312 . 108.6 no
C110 . C131 . H1311 . 109.1 no
H1312 . C131 . H1311 . 109.6 no
C110 . C131 . H1313 . 110.8 no
H1312 . C131 . H1313 . 109.5 no
H1311 . C131 . H1313 . 109.2 no
C7 . C100 . H1002 . 109.3 no
C7 . C100 . H1001 . 108.7 no
H1002 . C100 . H1001 . 109.1 no
C7 . C100 . H1003 . 110.5 no
H1002 . C100 . H1003 . 110.0 no
H1001 . C100 . H1003 . 109.1 no
C7 . C101 . H1011 . 109.4 no
C7 . C101 . H1013 . 109.7 no
H1011 . C101 . H1013 . 110.0 no
C7 . C101 . H1012 . 107.9 no
H1011 . C101 . H1012 . 109.9 no
H1013 . C101 . H1012 . 109.9 no
C7 . C80 . H801 . 107.9 no
C7 . C80 . H803 . 107.3 no
H801 . C80 . H803 . 112.6 no
C7 . C80 . H802 . 111.4 no
H801 . C80 . H802 . 107.9 no
H803 . C80 . H802 . 109.8 no
C7 . C81 . H811 . 108.8 no
C7 . C81 . H812 . 109.3 no
H811 . C81 . H812 . 109.4 no
C7 . C81 . H813 . 111.1 no
H811 . C81 . H813 . 109.0 no
H812 . C81 . H813 . 109.3 no
C7 . C90 . H901 . 108.7 no
C7 . C90 . H902 . 111.4 no
H901 . C90 . H902 . 107.3 no
C7 . C90 . H903 . 103.8 no
H901 . C90 . H903 . 114.8 no
H902 . C90 . H903 . 110.9 no
C7 . C91 . H911 . 109.8 no
C7 . C91 . H912 . 109.1 no
H911 . C91 . H912 . 109.7 no
C7 . C91 . H913 . 107.6 no
H911 . C91 . H913 . 110.4 no
H912 . C91 . H913 . 110.1 no
C18 . H181 . C19 . 173.8 no
loop_
_geom_hbond_atom_site_label_D
_geom_hbond_site_symmetry_D
_geom_hbond_atom_site_label_H
_geom_hbond_site_symmetry_H
_geom_hbond_atom_site_label_A
_geom_hbond_site_symmetry_A
_geom_hbond_angle_DHA
_geom_hbond_distance_DH
_geom_hbond_distance_HA
_geom_hbond_distance_DA
_geom_hbond_publ_flag
C19 . H191 . C130 . 152 0.97 2.15 3.04(3) yes
C19 . H191 . C131 . 145 0.97 2.40 3.24(3) yes
C160 . H1602 . C19 13_655 129 0.96 2.37 3.07(3) yes
C131 . H1301 . C19 . 149 0.86 2.48 3.24(3) yes
C80 . H803 . C161 . 153 1.00 2.26 3.18(3) yes
C160 . H1611 . C19 13_655 146 1.14 2.05 3.07(3) yes
C161 . H1611 . C19 13_655 144 0.95 2.05 2.87(3) yes
C161 . H1612 . C80 . 125 0.95 2.54 3.18(3) yes


_iucr_refine_instructions_details 
;
#
# Punched on 09/07/21 at 10:55:59
#
#LIST     12                                                                    
BLOCK SCALE X'S  U'S 
EQUIV PART(1001,OCC) PART(1002,OCC) 
WEIGHT -1 PART(1002,OCC) 
EQUIV PART(2001,OCC) PART(2002,OCC) 
WEIGHT -1 PART(2002,OCC) 
EQUIV PART(3001,OCC) PART(3002,OCC) 
WEIGHT -1 PART(3002,OCC) 
RIDE C   (   3,X'S) H   (  31,X'S) H   (  32,X'S) H   (  33,X'S) 
RIDE C   (   4,X'S) H   (  41,X'S) H   (  42,X'S) H   (  43,X'S) 
RIDE C   (   5,X'S) H   (  51,X'S) H   (  52,X'S) H   (  53,X'S) 
RIDE C   (  17,X'S) H   ( 171,X'S) 
RIDE C   (  18,X'S) H   ( 181,X'S) 
RIDE C   (  19,X'S) H   ( 191,X'S) H   ( 192,X'S) H   ( 193,X'S) 
RIDE C   ( 140,X'S) H   (1401,X'S) 
RIDE C   ( 141,X'S) H   (1411,X'S) 
RIDE C   ( 160,X'S) H   (1601,X'S) H   (1603,X'S) H   (1602,X'S) 
RIDE C   ( 161,X'S) H   (1611,X'S) H   (1612,X'S) H   (1613,X'S) 
RIDE C   ( 150,X'S) H   (1501,X'S) H   (1502,X'S) H   (1503,X'S) 
RIDE C   ( 151,X'S) H   (1511,X'S) H   (1512,X'S) H   (1513,X'S) 
RIDE C   ( 120,X'S) H   (1201,X'S) H   (1202,X'S) H   (1203,X'S) 
RIDE C   ( 121,X'S) H   (1211,X'S) H   (1213,X'S) H   (1212,X'S) 
RIDE C   ( 110,X'S) H   (1101,X'S) 
RIDE C   ( 111,X'S) H   (1111,X'S) 
RIDE C   ( 130,X'S) H   (1301,X'S) H   (1302,X'S) H   (1303,X'S) 
RIDE C   ( 131,X'S) H   (1312,X'S) H   (1311,X'S) H   (1313,X'S) 
RIDE C   ( 100,X'S) H   (1002,X'S) H   (1001,X'S) H   (1003,X'S) 
RIDE C   ( 101,X'S) H   (1011,X'S) H   (1013,X'S) H   (1012,X'S) 
RIDE C   (  80,X'S) H   ( 801,X'S) H   ( 803,X'S) H   ( 802,X'S) 
RIDE C   (  81,X'S) H   ( 811,X'S) H   ( 812,X'S) H   ( 813,X'S) 
RIDE C   (  90,X'S) H   ( 901,X'S) H   ( 902,X'S) H   ( 903,X'S) 
RIDE C   (  91,X'S) H   ( 911,X'S) H   ( 912,X'S) H   ( 913,X'S) 
END                                                                             
#
# Punched on 09/07/21 at 10:55:59
#
#LIST     16                                                                    
NO 
REM   HREST   START (DO NOT REMOVE THIS LINE) 
SAME O(8) C(141) C(151) C(161)  AND 
CONT O(8) C(141) C(161) C(151)  AND 
CONT O(8) C(140) C(150) C(160)  AND 
CONT O(8) C(140) C(160) C(150) 
DELU 0.015 O(8) C(141) C(151) C(161)  AND 
CONT O(8) C(141) C(161) C(151)  AND 
CONT O(8) C(140) C(150) C(160)  AND 
CONT O(8) C(140) C(160) C(150) 
SIMU 0.015 O(8) C(141) C(151) C(161)  AND 
CONT O(8) C(141) C(161) C(151)  AND 
CONT O(8) C(140) C(150) C(160)  AND 
CONT O(8) C(140) C(160) C(150) 
SAME O(7) C(111) C(121) C(130)  AND 
CONT O(7) C(111) C(130) C(121)  AND 
CONT O(7) C(110) C(120) C(131)  AND 
CONT O(7) C(110) C(131) C(120) 
DELU 0.015 O(7) C(111) C(121) C(130)  AND 
CONT O(7) C(111) C(130) C(121)  AND 
CONT O(7) C(110) C(120) C(131)  AND 
CONT O(7) C(110) C(131) C(120) 
SIMU 0.015 O(7) C(111) C(121) C(130)  AND 
CONT O(7) C(111) C(130) C(121)  AND 
CONT O(7) C(110) C(120) C(131)  AND 
CONT O(7) C(110) C(131) C(120) 
SAME C(6) C(7) C(80) C(90) C(100) AND 
CONT C(6) C(7) C(90) C(100) C(80) AND 
CONT C(6) C(7) C(100) C(80) C(90) AND 
CONT C(6) C(7) C(81) C(91) C(101) AND 
CONT C(6) C(7) C(91) C(101) C(81) AND 
CONT C(6) C(7) C(101) C(81) C(91) 
DELU 0.015 C(6) C(7) C(80) C(90) C(100) AND 
CONT C(6) C(7) C(90) C(100) C(80) AND 
CONT C(6) C(7) C(100) C(80) C(90) AND 
CONT C(6) C(7) C(81) C(91) C(101) AND 
CONT C(6) C(7) C(91) C(101) C(81) AND 
CONT C(6) C(7) C(101) C(81) C(91) 
SIMU 0.015 C(6) C(7) C(80) C(90) C(100) AND 
CONT C(6) C(7) C(90) C(100) C(80) AND 
CONT C(6) C(7) C(100) C(80) C(90) AND 
CONT C(6) C(7) C(81) C(91) C(101) AND 
CONT C(6) C(7) C(91) C(101) C(81) AND 
CONT C(6) C(7) C(101) C(81) C(91) 
REM   HREST   END (DO NOT REMOVE THIS LINE) 
END                                                                             
;

# Manually omitted reflections

loop_
_oxford_refln_omitted_index_h
_oxford_refln_omitted_index_k
_oxford_refln_omitted_index_l
_oxford_refln_omitted_flag
_oxford_refln_omitted_details
-2 7 0 x .
0 0 12 x .
# looking for ARCHIVE-HKL.CIF 

_iucr_refine_reflections_details 
; 
 
# Data was input as F-squared 
# punching LIST  6 as LIST  6 with all keys set 
# NBGNXT=    36 
#LIST   6 
READ NCOEF= 8 TYPE=FIX, F'S = FSQ UNIT=DATA, CHECK=NO L30=NO ARCH=NO 
STORE  NCOEF= 6 
OUTPUT INDICES     /FO/        SIGMA(/FO/) RATIO/JCODE CORRECTIONS SERIAL 
CONT 
INPUT  H           K           L           /FO/        SIGMA(/FO/) JCODE 
CONT   CORRECTIONS SERIAL 
FOR (I4,I4,I4,F10.2,F8.2,F4.0,F7.4,F7.0) 
END 
   0   0   6 149012.00 6669.88  0. 1.0000     0. 
   0   0  -6  96010.30 6695.16  0. 1.0000     0. 
   0   0  -9     68.73  116.42  0. 1.0000     0. 
   0   0   9    110.48   45.95  0. 1.0000     0. 
   0   0  12 281450.9712942.10  0. 1.0000     0. 
   0   0 -12 199648.0212990.80  0. 1.0000     0. 
   0   0  15    323.05   71.43  0. 1.0000     0. 
   0   0  18 206725.9810630.20  0. 1.0000     0. 
   0   0  21    398.40   83.42  0. 1.0000     0. 
   0   0  24 152767.00 7894.13  0. 1.0000     0. 
   0   0  27    159.55   76.34  0. 1.0000     0. 
   0   0  30 193075.02 5118.48  0. 1.0000     0. 
   0   0 -30  72486.09 4952.00  0. 1.0000     0. 
   0   0 -33    135.85   66.39  0. 1.0000     0. 
   0   0 -36   4815.10  404.31  0. 1.0000     0. 
   0   0 -36   8539.77  393.13  0. 1.0000     0. 
   0   0  39    162.43   67.76  0. 1.0000     0. 
   0   0 -39    237.69   44.86  0. 1.0000     0. 
   0   0 -39     91.21   57.42  0. 1.0000     0. 
   0   0 -42  18273.30 1196.07  0. 1.0000     0. 
   0   0  42  28488.60 1226.05  0. 1.0000     0. 
   0   0  42  23032.60 1205.89  0. 1.0000     0. 
   0   0 -42  33028.80 1438.41  0. 1.0000     0. 
   0   0 -42  21431.30 1181.32  0. 1.0000     0. 
   0   0  45     61.45   75.85  0. 1.0000     0. 
   0   0  45      7.03   64.90  0. 1.0000     0. 
   0   0 -45     27.52  102.58  0. 1.0000     0. 
   0   0 -45     34.35   37.76  0. 1.0000     0. 
   0   0  48  34475.40 1758.38  0. 1.0000     0. 
   0   0  48  39254.20 1765.89  0. 1.0000     0. 
   0   0  51    285.72   75.34  0. 1.0000     0. 
   0   0  51    246.26   84.44  0. 1.0000     0. 
   0   0  51    245.96   81.78  0. 1.0000     0. 
   0   0  54  20180.70 1128.78  0. 1.0000     0. 
   0   0  54  22177.00 1127.75  0. 1.0000     0. 
   0   0  57     -8.40   56.20  0. 1.0000     0. 
   0   0  57     27.51   41.28  0. 1.0000     0. 
   0   0  57     36.16   50.50  0. 1.0000     0. 
   0   0  60    140.89   38.62  0. 1.0000     0. 
   0   0  60    152.04   54.19  0. 1.0000     0. 
   0   0 -60    146.24   42.61  0. 1.0000     0. 
   0   0 -63     -2.07   30.09  0. 1.0000     0. 
   0   0  63     15.16   39.67  0. 1.0000     0. 
   0   0 -66   1728.44  106.34  0. 1.0000     0. 
   1   0 -68   1315.19   77.87  0. 1.0000     0. 
   1   0 -65      1.59   24.07  0. 1.0000     0. 
  -1   1 -65     16.55   24.17  0. 1.0000     0. 
   1  -1  65      8.45   33.27  0. 1.0000     0. 
   0   1  62    746.01   66.72  0. 1.0000     0. 
   1  -1  62    880.31   79.17  0. 1.0000     0. 
   0   1  62    857.76   75.17  0. 1.0000     0. 
  -1   0  62    805.49   77.56  0. 1.0000     0. 
   1   0 -62    912.29   74.09  0. 1.0000     0. 
  -1   1 -62    974.92   74.51  0. 1.0000     0. 
   0  -1 -62    829.35   66.14  0. 1.0000     0. 
  -1   1 -62    833.66   67.42  0. 1.0000     0. 
  -1   0  59      4.48   52.54  0. 1.0000     0. 
   1  -1  59     -8.75   50.17  0. 1.0000     0. 
   0   1  59    -14.24   49.82  0. 1.0000     0. 
   1  -1  59      5.11   44.59  0. 1.0000     0. 
   0   1  59     25.82   37.97  0. 1.0000     0. 
  -1   0  59     29.74   35.67  0. 1.0000     0. 
   1  -1  59     11.85   32.85  0. 1.0000     0. 
   1   0 -59      2.95   37.29  0. 1.0000     0. 
   0  -1 -59     -1.35   26.16  0. 1.0000     0. 
  -1   1 -59      1.38   25.92  0. 1.0000     0. 
   1   0 -59      5.61   27.16  0. 1.0000     0. 
  -1   0  56   2696.85  188.06  0. 1.0000     0. 
   1  -1  56   2899.07  188.06  0. 1.0000     0. 
   0   1  56   2831.82  185.26  0. 1.0000     0. 
  -1   0  56   2938.85  183.00  0. 1.0000     0. 
   0   1  56   2843.74  175.01  0. 1.0000     0. 
   1  -1  56   3008.05  185.89  0. 1.0000     0. 
   1  -1  56   2645.13  173.66  0. 1.0000     0. 
  -1   0  56   2626.06  176.28  0. 1.0000     0. 
   1   0 -56   2410.57  176.11  0. 1.0000     0. 
   0  -1 -56   2602.77  176.60  0. 1.0000     0. 
  -1   1 -56   2445.95  174.53  0. 1.0000     0. 
   0   1  53     20.49   55.48  0. 1.0000     0. 
  -1   0  53     28.88   65.75  0. 1.0000     0. 
   1  -1  53    113.49   70.69  0. 1.0000     0. 
   0   1  53     80.71   65.47  0. 1.0000     0. 
  -1   0  53     57.63   70.87  0. 1.0000     0. 
   1   0 -53     22.71   27.79  0. 1.0000     0. 
   1  -1  53     66.49   67.23  0. 1.0000     0. 
  -1   0  53     95.90   55.31  0. 1.0000     0. 
  -1   0  53     36.96   62.72  0. 1.0000     0. 
   0  -1 -53      7.98   34.20  0. 1.0000     0. 
   1  -1  53     43.96   61.66  0. 1.0000     0. 
   1   0 -53     -8.94   39.82  0. 1.0000     0. 
  -1   1 -53     24.44   36.17  0. 1.0000     0. 
  -1   0  50  10494.10  539.67  0. 1.0000     0. 
   0   1  50  10175.90  531.66  0. 1.0000     0. 
   1  -1  50  11128.50  548.12  0. 1.0000     0. 
  -1   0  50   9516.94  536.95  0. 1.0000     0. 
   1  -1  50   9000.33  533.58  0. 1.0000     0. 
   0   1  50   9597.89  535.10  0. 1.0000     0. 
   0  -1 -50   8389.72  513.30  0. 1.0000     0. 
   0  -1 -50   9020.91  532.67  0. 1.0000     0. 
   1   0 -50  10248.20  674.86  0. 1.0000     0. 
  -1   1 -50   8754.88  530.66  0. 1.0000     0. 
   0   1  50   9197.63  576.24  0. 1.0000     0. 
   1  -1  50  10051.40  584.93  0. 1.0000     0. 
   1   0 -50   8538.33  534.98  0. 1.0000     0. 
   0  -1 -47     32.98   43.16  0. 1.0000     0. 
   1   0 -47     42.27   48.48  0. 1.0000     0. 
  -1   1 -47     14.88   42.89  0. 1.0000     0. 
   1  -1  47     18.32   67.41  0. 1.0000     0. 
   1   0 -47     18.34   98.52  0. 1.0000     0. 
  -1   1 -47     60.45   38.26  0. 1.0000     0. 
   0   1  47     65.76   69.73  0. 1.0000     0. 
  -1   0  47     65.62   73.79  0. 1.0000     0. 
   0  -1 -47     33.99   32.19  0. 1.0000     0. 
   1  -1  47     58.34   71.39  0. 1.0000     0. 
  -1   0  47     89.94   74.34  0. 1.0000     0. 
   1  -1  47    122.80   84.26  0. 1.0000     0. 
   0   1  47    131.97   70.26  0. 1.0000     0. 
   0  -1 -44   9320.60  575.91  0. 1.0000     0. 
  -1   1 -44   6532.14  403.72  0. 1.0000     0. 
   1   0 -44   5852.73  409.24  0. 1.0000     0. 
   0  -1 -44   6116.95  402.98  0. 1.0000     0. 
   1   0 -44   8164.16  564.09  0. 1.0000     0. 
   1  -1  44   7116.89  452.88  0. 1.0000     0. 
  -1   1 -44   4979.09  395.59  0. 1.0000     0. 
  -1   1 -44   6152.51  375.97  0. 1.0000     0. 
  -1   0  44   7162.97  405.89  0. 1.0000     0. 
   0   1  44   6759.67  400.57  0. 1.0000     0. 
   1  -1  44   6126.66  398.44  0. 1.0000     0. 
   0  -1 -44   6675.82  387.52  0. 1.0000     0. 
   0   1  44   8442.81  413.16  0. 1.0000     0. 
  -1   0  44   8272.98  415.72  0. 1.0000     0. 
   1  -1  44   8192.70  425.19  0. 1.0000     0. 
   1   0 -41      6.88   52.53  0. 1.0000     0. 
   0  -1 -41     38.24   46.52  0. 1.0000     0. 
  -1   1 -41     39.22   45.35  0. 1.0000     0. 
   0  -1 -41     87.49  109.36  0. 1.0000     0. 
  -1   1 -41      3.28   57.38  0. 1.0000     0. 
   1   0 -41      9.87  115.51  0. 1.0000     0. 
   1   0 -41     15.44   34.82  0. 1.0000     0. 
  -1   1 -41     12.49   33.54  0. 1.0000     0. 
   0  -1 -41      9.04   41.03  0. 1.0000     0. 
   0   1  41     13.62   62.66  0. 1.0000     0. 
  -1   0  41     58.19   67.03  0. 1.0000     0. 
   1  -1  41    -54.27   85.63  0. 1.0000     0. 
  -1   0  41     37.47   75.11  0. 1.0000     0. 
   0   1  41     31.27   68.36  0. 1.0000     0. 
   1   0 -38   1348.68  143.90  0. 1.0000     0. 
   0  -1 -38   1873.63  153.15  0. 1.0000     0. 
  -1   1 -38   1052.02  157.19  0. 1.0000     0. 
   0  -1 -38   3594.21  305.42  0. 1.0000     0. 
  -1   1 -38   2215.08  171.00  0. 1.0000     0. 
  -1   1 -38   3020.89  293.22  0. 1.0000     0. 
   1   0 -38   1858.44  182.24  0. 1.0000     0. 
   0  -1 -38   2011.19  167.88  0. 1.0000     0. 
   0   1  38   2019.09  160.27  0. 1.0000     0. 
  -1   0  38   2080.63  162.89  0. 1.0000     0. 
  -1   1 -38   2271.47  139.28  0. 1.0000     0. 
   1   0 -38   2089.37  137.55  0. 1.0000     0. 
  -1   0  38   2755.27  177.42  0. 1.0000     0. 
   1  -1  38   2587.54  192.93  0. 1.0000     0. 
   0   1  38   2763.72  179.30  0. 1.0000     0. 
   0  -1 -35     48.65   52.10  0. 1.0000     0. 
  -1   1 -35     56.92   51.87  0. 1.0000     0. 
   1   0 -35     28.27   66.59  0. 1.0000     0. 
   0  -1 -35     88.73   94.43  0. 1.0000     0. 
  -1   0  35     54.63   70.37  0. 1.0000     0. 
  -1   1 -35     33.48   96.24  0. 1.0000     0. 
  -1   1 -35    -22.15   66.78  0. 1.0000     0. 
   1   0 -35     26.75   50.14  0. 1.0000     0. 
   0  -1 -35     50.81   46.89  0. 1.0000     0. 
  -1   1 -32  30483.00 1347.65  0. 1.0000     0. 
   1   0 -32  15544.50 1168.80  0. 1.0000     0. 
   0  -1 -32  20400.40 1164.25  0. 1.0000     0. 
  -1   1 -32  23897.70 1169.96  0. 1.0000     0. 
   0  -1 -32  31886.40 1344.61  0. 1.0000     0. 
  -1   0  32  23947.00 1230.74  0. 1.0000     0. 
   0  -1 -32  19914.70 1150.48  0. 1.0000     0. 
   1   0 -29     60.34   83.48  0. 1.0000     0. 
  -1   1 -29    115.64   55.62  0. 1.0000     0. 
   0  -1 -29     79.26   61.32  0. 1.0000     0. 
  -1   1 -29     75.45  107.35  0. 1.0000     0. 
   0  -1 -29    130.60  112.05  0. 1.0000     0. 
   0  -1 -29    128.87   62.52  0. 1.0000     0. 
  -1   0  29    112.54   77.18  0. 1.0000     0. 
   0   1  29    148.73   73.86  0. 1.0000     0. 
   1   0 -26  77258.30 6215.91  0. 1.0000     0. 
   0  -1 -26 170769.98 6371.45  0. 1.0000     0. 
   0  -1 -26 115030.01 6214.47  0. 1.0000     0. 
  -1   1 -26 131862.00 6209.19  0. 1.0000     0. 
  -1   1 -26 161509.98 6367.75  0. 1.0000     0. 
  -1   0  26 143468.00 6272.71  0. 1.0000     0. 
   0   1  26 148193.00 6257.47  0. 1.0000     0. 
   0  -1 -26 104717.00 6192.35  0. 1.0000     0. 
  -1   0  23     47.17   68.47  0. 1.0000     0. 
   0   1  23     56.16   62.78  0. 1.0000     0. 
  -1   1 -23     60.82  111.88  0. 1.0000     0. 
   0  -1 -23    -32.30  107.40  0. 1.0000     0. 
   0  -1 -23     19.73   62.78  0. 1.0000     0. 
   0  -1 -20  51065.30 2430.36  0. 1.0000     0. 
  -1   1 -20  44334.20 2417.84  0. 1.0000     0. 
   0   1  20  45940.80 2348.54  0. 1.0000     0. 
   0  -1 -20  42090.80 2314.19  0. 1.0000     0. 
  -1   0  20  43801.00 2359.75  0. 1.0000     0. 
   0  -1 -17   1019.07  153.18  0. 1.0000     0. 
  -1   1 -17    940.85  149.16  0. 1.0000     0. 
  -1   0  17    846.91  108.09  0. 1.0000     0. 
   0  -1 -17    557.53   76.91  0. 1.0000     0. 
   0   1  17    785.10   97.92  0. 1.0000     0. 
  -1   0  14   8616.03  487.73  0. 1.0000     0. 
   0   1  14   9053.31  473.14  0. 1.0000     0. 
   0  -1 -14   9539.21  449.16  0. 1.0000     0. 
  -1   1 -14   9697.79  540.08  0. 1.0000     0. 
   0  -1 -14   9186.47  523.40  0. 1.0000     0. 
   1  -1  14   6207.83  420.24  0. 1.0000     0. 
   0  -1 -14   7107.86  458.05  0. 1.0000     0. 
  -1   0  14  11427.80  438.50  0. 1.0000     0. 
  -1   1 -11     25.97   87.43  0. 1.0000     0. 
   0   1  11      5.67   45.42  0. 1.0000     0. 
  -1   0  11     21.73   56.15  0. 1.0000     0. 
   0  -1 -11     -7.14   37.86  0. 1.0000     0. 
   1   0 -11    -12.42  127.72  0. 1.0000     0. 
   0  -1 -11     60.59   85.93  0. 1.0000     0. 
   0  -1 -11     44.93   52.08  0. 1.0000     0. 
  -1   0  11     50.84   52.60  0. 1.0000     0. 
   0  -1 -11     49.98   45.25  0. 1.0000     0. 
   0  -1  -8  17983.30  787.73  0. 1.0000     0. 
   0   1   8   8684.24  788.46  0. 1.0000     0. 
  -1   0   8  16842.60  814.94  0. 1.0000     0. 
  -1   1  -8  13046.50  821.48  0. 1.0000     0. 
   1   0  -8  20823.50  839.86  0. 1.0000     0. 
  -1   0   8  11783.60  831.44  0. 1.0000     0. 
   0  -1  -8  18561.30  806.57  0. 1.0000     0. 
   0  -1  -8  16753.60  806.95  0. 1.0000     0. 
   0   1   5    823.79   58.28  0. 1.0000     0. 
  -1   1  -5    649.67   67.31  0. 1.0000     0. 
   0  -1  -5    954.44   83.80  0. 1.0000     0. 
   0  -1  -5    810.87   79.92  0. 1.0000     0. 
   1   0  -2 240217.0211916.60  0. 1.0000     0. 
   0  -1  -2 228954.0211951.80  0. 1.0000     0. 
   1  -1   2 224748.0211917.80  0. 1.0000     0. 
  -1   0  -1     64.48   10.32  0. 1.0000     0. 
  -1   1   1     58.80    7.10  0. 1.0000     0. 
   1  -1  -1     69.70    8.82  0. 1.0000     0. 
   0  -1   1     47.79   40.26  0. 1.0000     0. 
   0  -1   1     34.33   44.73  0. 1.0000     0. 
  -1   0  -4 240458.0011222.50  0. 1.0000     0. 
   1  -1  -4 219223.0011213.60  0. 1.0000     0. 
   1  -1  -7     67.75   19.58  0. 1.0000     0. 
   0  -1   7    121.94   40.01  0. 1.0000     0. 
  -1   0  -7    266.38  103.30  0. 1.0000     0. 
   0  -1   7    295.49   56.96  0. 1.0000     0. 
   0  -1   7    212.24   56.46  0. 1.0000     0. 
  -1   0  -7    229.85   46.11  0. 1.0000     0. 
   0   1  -7     35.76   93.12  0. 1.0000     0. 
   0  -1  10     94.02   44.78  0. 1.0000     0. 
  -1   0 -10     35.17   83.09  0. 1.0000     0. 
   1  -1 -10     86.52   36.88  0. 1.0000     0. 
  -1   0 -10     25.71   51.65  0. 1.0000     0. 
   0  -1  10     17.36   43.53  0. 1.0000     0. 
   0  -1  13    208.23   38.53  0. 1.0000     0. 
   1  -1 -13      9.74   27.18  0. 1.0000     0. 
  -1   0 -13     98.09   55.65  0. 1.0000     0. 
   0  -1  13     66.76   51.54  0. 1.0000     0. 
  -1   1  13    165.63   65.22  0. 1.0000     0. 
   1   0  13    101.30   42.67  0. 1.0000     0. 
  -1   1  16    424.36   81.82  0. 1.0000     0. 
   0  -1  16    421.97   80.85  0. 1.0000     0. 
   1  -1 -16    330.77  176.61  0. 1.0000     0. 
   0   1 -16    300.40  167.57  0. 1.0000     0. 
   1   0  16    324.46   63.83  0. 1.0000     0. 
  -1   0 -16    654.96   51.09  0. 1.0000     0. 
   0   1 -19    490.32  185.82  0. 1.0000     0. 
   0  -1  19    368.11   81.39  0. 1.0000     0. 
   1  -1 -19    317.06  166.70  0. 1.0000     0. 
  -1   1  19    406.40   86.62  0. 1.0000     0. 
   1   0  19    381.54   65.93  0. 1.0000     0. 
   0  -1  22  97939.91 4236.88  0. 1.0000     0. 
  -1   1  22  84924.40 4227.15  0. 1.0000     0. 
   0   1 -22  65561.89 4305.69  0. 1.0000     0. 
   1  -1 -22  62222.80 4292.54  0. 1.0000     0. 
   1  -1 -25    -10.44   57.33  0. 1.0000     0. 
  -1   0 -25    -32.56   81.57  0. 1.0000     0. 
   0  -1  25     20.68   67.25  0. 1.0000     0. 
  -1   1  25     26.13   70.16  0. 1.0000     0. 
   1  -1 -25     54.22  134.38  0. 1.0000     0. 
   0   1 -25     47.03  135.23  0. 1.0000     0. 
   0   1 -25    -54.71   83.49  0. 1.0000     0. 
  -1   0 -28  32689.00 2290.82  0. 1.0000     0. 
   0  -1  28  59775.10 2388.68  0. 1.0000     0. 
   1  -1 -28  40971.40 2285.39  0. 1.0000     0. 
  -1   1  28  54833.80 2371.20  0. 1.0000     0. 
   0   1 -28  47491.80 2332.23  0. 1.0000     0. 
   0   1 -28  45835.20 2480.04  0. 1.0000     0. 
   1  -1 -28  50919.11 2486.73  0. 1.0000     0. 
  -1   0 -31      3.20   59.73  0. 1.0000     0. 
  -1   1  31     -4.93   62.04  0. 1.0000     0. 
   1  -1 -31    -18.87  124.11  0. 1.0000     0. 
   1  -1 -31    -15.33   49.10  0. 1.0000     0. 
   0   1 -31    -39.13  134.81  0. 1.0000     0. 
   0   1 -31    -21.87   60.59  0. 1.0000     0. 
  -1   0 -34   4721.85  345.23  0. 1.0000     0. 
  -1   1  34   6473.77  406.08  0. 1.0000     0. 
   1  -1 -34   5300.29  328.31  0. 1.0000     0. 
   0   1 -34   6638.55  489.42  0. 1.0000     0. 
   0   1 -34   5068.40  349.55  0. 1.0000     0. 
   1  -1 -34   7118.77  492.02  0. 1.0000     0. 
   0   1 -37     71.24   56.90  0. 1.0000     0. 
   0   1 -37     94.12  110.22  0. 1.0000     0. 
  -1   0 -37     74.31   57.70  0. 1.0000     0. 
   1  -1 -37     45.43  109.16  0. 1.0000     0. 
   0   1 -37     10.20   57.86  0. 1.0000     0. 
  -1   1  37     97.59   70.41  0. 1.0000     0. 
  -1   1  37     84.69   62.26  0. 1.0000     0. 
   1   0  37     81.96   69.64  0. 1.0000     0. 
   0  -1  37     66.77   76.01  0. 1.0000     0. 
   1  -1 -37     60.37   33.45  0. 1.0000     0. 
   0   1 -37     77.35   34.84  0. 1.0000     0. 
   1  -1 -37     64.57   39.57  0. 1.0000     0. 
   1  -1 -40  22738.70 1131.92  0. 1.0000     0. 
   0   1 -40  16548.90  942.00  0. 1.0000     0. 
   0   1 -40   9168.74  910.53  0. 1.0000     0. 
  -1   0 -40  14242.90  928.39  0. 1.0000     0. 
   0  -1  40  22671.80  956.81  0. 1.0000     0. 
   1   0  40  20686.00  950.68  0. 1.0000     0. 
  -1   1  40  21532.00  937.92  0. 1.0000     0. 
  -1   1  40  18621.70  928.77  0. 1.0000     0. 
   0  -1  40  17013.60  925.44  0. 1.0000     0. 
   0   1 -40  17924.20  902.91  0. 1.0000     0. 
   1  -1 -40  16637.50  901.32  0. 1.0000     0. 
   0   1 -43      6.09   45.80  0. 1.0000     0. 
   1  -1 -43     36.04  103.59  0. 1.0000     0. 
   0   1 -43     -2.88   50.05  0. 1.0000     0. 
   1   0  43    -39.47   70.43  0. 1.0000     0. 
   0  -1  43      9.51   65.70  0. 1.0000     0. 
  -1   1  43     34.82   62.12  0. 1.0000     0. 
  -1   0 -43    -10.82   47.43  0. 1.0000     0. 
   0  -1  43     26.65   76.07  0. 1.0000     0. 
  -1   1  43      4.64   65.94  0. 1.0000     0. 
   1   0  43     13.12   73.22  0. 1.0000     0. 
   0   1 -43     30.92   35.07  0. 1.0000     0. 
   0   1 -46   4524.63  295.58  0. 1.0000     0. 
   1   0  46   4873.32  321.74  0. 1.0000     0. 
   0  -1  46   5156.80  324.14  0. 1.0000     0. 
  -1   1  46   5214.68  322.75  0. 1.0000     0. 
   1   0  46   5041.52  360.53  0. 1.0000     0. 
   0   1 -46   4551.95  321.03  0. 1.0000     0. 
   1  -1 -46   6302.94  466.84  0. 1.0000     0. 
   0  -1  46   6247.38  339.82  0. 1.0000     0. 
  -1   1  46   5790.69  324.97  0. 1.0000     0. 
   1   0  46   5978.23  335.20  0. 1.0000     0. 
   1   0  49     48.93   65.52  0. 1.0000     0. 
   0  -1  49     29.65   66.25  0. 1.0000     0. 
   1  -1 -49     14.60   31.76  0. 1.0000     0. 
  -1   1  49      2.25   72.81  0. 1.0000     0. 
   0   1 -49    -15.09   39.78  0. 1.0000     0. 
   0  -1  49     -9.19   62.91  0. 1.0000     0. 
   1   0  49     13.05   61.06  0. 1.0000     0. 
   0  -1  49     59.41   75.32  0. 1.0000     0. 
   1   0  49     58.93   70.01  0. 1.0000     0. 
  -1   1  49      4.16   64.60  0. 1.0000     0. 
   1  -1 -52  13811.00  852.58  0. 1.0000     0. 
  -1   1  52  15538.60  870.80  0. 1.0000     0. 
   0  -1  52  16084.50  873.03  0. 1.0000     0. 
   1   0  52  15904.90  871.14  0. 1.0000     0. 
   0   1 -52  14937.20  870.56  0. 1.0000     0. 
   0  -1  52  16346.10  921.25  0. 1.0000     0. 
   1   0  52  17129.20  919.01  0. 1.0000     0. 
  -1   1  52  17186.20  868.32  0. 1.0000     0. 
   1   0  52  17834.90  873.28  0. 1.0000     0. 
   0  -1  52  18162.20  878.55  0. 1.0000     0. 
   0  -1  55     72.64   63.19  0. 1.0000     0. 
   1   0  55     55.72   55.42  0. 1.0000     0. 
  -1   1  55     77.10   54.99  0. 1.0000     0. 
  -1   1  55     87.21   51.44  0. 1.0000     0. 
   0  -1  55     42.95   45.68  0. 1.0000     0. 
   1  -1 -55     48.25   52.74  0. 1.0000     0. 
  -1   1  55     41.41   65.23  0. 1.0000     0. 
   1  -1 -55     18.83   23.65  0. 1.0000     0. 
   1   0  55     83.56   59.39  0. 1.0000     0. 
   0  -1  55     94.53   65.06  0. 1.0000     0. 
   0   1 -55     53.89   33.19  0. 1.0000     0. 
   0  -1  58     78.27   52.79  0. 1.0000     0. 
   1   0  58    113.00   47.84  0. 1.0000     0. 
   1  -1 -58    110.07   44.75  0. 1.0000     0. 
   0   1 -58     75.09   33.30  0. 1.0000     0. 
   1  -1 -58     49.26   30.84  0. 1.0000     0. 
   1   0  58     95.01   53.46  0. 1.0000     0. 
  -1   1  58     81.78   55.29  0. 1.0000     0. 
   0  -1  58    144.35   61.54  0. 1.0000     0. 
  -1   1  58    116.69   45.30  0. 1.0000     0. 
   0  -1  58     75.21   37.46  0. 1.0000     0. 
   1   0  58     96.70   43.83  0. 1.0000     0. 
   1   0  61     -2.42   45.07  0. 1.0000     0. 
   0  -1  61     12.64   46.18  0. 1.0000     0. 
   1   0  61     14.27   27.91  0. 1.0000     0. 
  -1   1  61      3.12   32.65  0. 1.0000     0. 
  -1   1  61     19.55   45.00  0. 1.0000     0. 
   1  -1 -61      1.13   23.44  0. 1.0000     0. 
   0   1 -61      5.80   24.13  0. 1.0000     0. 
   0   1 -61      2.48   33.70  0. 1.0000     0. 
   1  -1 -61     30.42   35.48  0. 1.0000     0. 
  -1   1  64    611.91   51.97  0. 1.0000     0. 
   0   1 -64    741.23   60.12  0. 1.0000     0. 
   1  -1 -64    797.30   61.33  0. 1.0000     0. 
   0   1 -64    704.74   55.00  0. 1.0000     0. 
   1  -1 -64    661.93   53.77  0. 1.0000     0. 
   0  -1  64    710.97   64.05  0. 1.0000     0. 
   1   0  64    666.14   61.74  0. 1.0000     0. 
   0   1 -67      3.82   17.63  0. 1.0000     0. 
   1  -1 -67      6.13   18.75  0. 1.0000     0. 
  -1   1  67     12.19   10.91  0. 1.0000     0. 
  -1   2 -66   1616.18   83.52  0. 1.0000     0. 
   2  -1 -66   1669.20   84.10  0. 1.0000     0. 
  -1  -1 -66   1550.24   82.09  0. 1.0000     0. 
   1   1  63     15.71   34.59  0. 1.0000     0. 
  -2   1  63     20.64   25.37  0. 1.0000     0. 
   1   1  63     24.54   26.46  0. 1.0000     0. 
   1  -2  63      8.06   40.02  0. 1.0000     0. 
  -1   2 -63     37.98   29.75  0. 1.0000     0. 
  -1  -1 -63     -8.75   28.02  0. 1.0000     0. 
   2  -1 -63     32.48   29.87  0. 1.0000     0. 
   1   1  60    850.73   78.16  0. 1.0000     0. 
   1  -2  60    833.69   81.48  0. 1.0000     0. 
   1  -2  60    771.58   77.88  0. 1.0000     0. 
  -2   1  60    669.93   68.26  0. 1.0000     0. 
   1   1  60    729.94   69.63  0. 1.0000     0. 
  -1  -1 -60    773.59   66.68  0. 1.0000     0. 
  -1   2 -60    791.30   67.80  0. 1.0000     0. 
   2  -1 -60    792.13   74.70  0. 1.0000     0. 
  -1  -1 -60    837.21   74.58  0. 1.0000     0. 
  -1  -1 -57     18.32   42.43  0. 1.0000     0. 
   2  -1 -57      1.69   43.18  0. 1.0000     0. 
   1  -2  57     17.99   55.27  0. 1.0000     0. 
  -2   1  57     -5.99   42.58  0. 1.0000     0. 
   1   1  57     17.12   50.55  0. 1.0000     0. 
   1  -2  57     19.78   55.64  0. 1.0000     0. 
  -2   1  57     11.88   57.32  0. 1.0000     0. 
  -1  -1 -57      6.09   27.61  0. 1.0000     0. 
  -1   2 -57     -1.58   28.10  0. 1.0000     0. 
   2  -1 -54    164.95   55.33  0. 1.0000     0. 
   1  -2  54    172.28   47.90  0. 1.0000     0. 
  -2   1  54     63.66   50.63  0. 1.0000     0. 
   1   1  54    136.81   54.53  0. 1.0000     0. 
   1  -2  54    158.64   68.80  0. 1.0000     0. 
   1   1  54    175.48   63.52  0. 1.0000     0. 
  -2   1  54     89.08   67.69  0. 1.0000     0. 
   2  -1 -54    118.99   33.90  0. 1.0000     0. 
   1  -2  54    110.65   68.61  0. 1.0000     0. 
  -1   2 -54    138.82   42.10  0. 1.0000     0. 
  -1  -1 -54    111.25   40.62  0. 1.0000     0. 
  -1   2 -51    130.26   38.98  0. 1.0000     0. 
  -2   1  51    191.44   66.01  0. 1.0000     0. 
   2  -1 -51    164.05  103.69  0. 1.0000     0. 
  -2   1  51    128.05   68.13  0. 1.0000     0. 
   1  -2  51    318.29   83.19  0. 1.0000     0. 
   1   1  51    150.38   63.43  0. 1.0000     0. 
   1   1  51    178.73   68.87  0. 1.0000     0. 
  -1   2 -51    166.33   48.96  0. 1.0000     0. 
   1  -2  51    164.29   73.97  0. 1.0000     0. 
  -1  -1 -51    188.85   48.13  0. 1.0000     0. 
   1  -2  51    214.84   78.48  0. 1.0000     0. 
   1   1  51    233.15   73.81  0. 1.0000     0. 
  -2   1  51    226.44   78.01  0. 1.0000     0. 
   1  -2  48   3601.61  274.85  0. 1.0000     0. 
   1   1  48   3763.79  269.40  0. 1.0000     0. 
  -1   2 -48   3457.34  230.98  0. 1.0000     0. 
  -1  -1 -48   3023.32  222.65  0. 1.0000     0. 
   2  -1 -48   3637.43  343.92  0. 1.0000     0. 
   1   1  48   3384.66  232.14  0. 1.0000     0. 
  -2   1  48   3416.05  235.49  0. 1.0000     0. 
   1  -2  48   3599.17  236.99  0. 1.0000     0. 
   1  -2  48   4269.92  254.03  0. 1.0000     0. 
   1   1  48   3874.78  234.81  0. 1.0000     0. 
  -2   1  48   3452.07  231.08  0. 1.0000     0. 
  -1   2 -48   3112.29  206.53  0. 1.0000     0. 
  -1  -1 -48   3293.58  202.74  0. 1.0000     0. 
  -1   2 -45     57.29   44.87  0. 1.0000     0. 
   1  -2  45     89.34   72.95  0. 1.0000     0. 
  -1  -1 -45     56.13   44.86  0. 1.0000     0. 
  -1   2 -45    160.27  124.05  0. 1.0000     0. 
  -1   2 -45      3.21   53.06  0. 1.0000     0. 
   2  -1 -45    175.82  118.33  0. 1.0000     0. 
  -1  -1 -45     75.38   39.41  0. 1.0000     0. 
  -2   1  45     43.22   69.35  0. 1.0000     0. 
   1   1  45     77.56   70.81  0. 1.0000     0. 
   1  -2  45    121.10   86.39  0. 1.0000     0. 
  -1   2 -45     47.54   36.27  0. 1.0000     0. 
   1   1  45     13.64   65.99  0. 1.0000     0. 
   1  -2  45     28.75   69.55  0. 1.0000     0. 
  -2   1  45    113.81   74.85  0. 1.0000     0. 
  -1  -1 -42   2799.16  197.90  0. 1.0000     0. 
   1  -2  42   3084.99  244.23  0. 1.0000     0. 
  -1   2 -42   2629.78  198.62  0. 1.0000     0. 
   2  -1 -42   3496.85  341.87  0. 1.0000     0. 
  -1   2 -42   4593.02  367.88  0. 1.0000     0. 
  -1   2 -42   1265.02  186.92  0. 1.0000     0. 
  -1  -1 -42   2586.06  195.16  0. 1.0000     0. 
   1  -2  42   2373.51  195.98  0. 1.0000     0. 
   1   1  42   3374.17  214.05  0. 1.0000     0. 
   1  -2  42   3772.16  234.93  0. 1.0000     0. 
  -2   1  42   3490.65  208.32  0. 1.0000     0. 
  -2   1  42   3133.36  205.90  0. 1.0000     0. 
   1   1  42   2637.67  197.92  0. 1.0000     0. 
  -1  -1 -42   2674.86  174.34  0. 1.0000     0. 
  -1   2 -42   2780.22  175.18  0. 1.0000     0. 
  -1  -1 -39    194.47   50.32  0. 1.0000     0. 
  -1   2 -39    186.38   55.19  0. 1.0000     0. 
  -2   1  39     75.90   69.28  0. 1.0000     0. 
  -1   2 -39     19.49   66.29  0. 1.0000     0. 
  -1   2 -39    277.79  128.58  0. 1.0000     0. 
   2  -1 -39    227.68  131.31  0. 1.0000     0. 
  -2   1  39    133.43   68.96  0. 1.0000     0. 
  -2   1  39    125.09   68.99  0. 1.0000     0. 
   1  -2  39    111.47   89.30  0. 1.0000     0. 
   1   1  39    114.92   75.31  0. 1.0000     0. 
  -1   2 -39    135.65   38.38  0. 1.0000     0. 
  -1  -1 -39    146.18   40.58  0. 1.0000     0. 
  -1  -1 -39    114.57   55.24  0. 1.0000     0. 
  -1  -1 -36   6230.67  405.17  0. 1.0000     0. 
  -2   1  36   7010.50  473.79  0. 1.0000     0. 
   2  -1 -36   6262.93  547.60  0. 1.0000     0. 
  -1   2 -36   6510.41  408.99  0. 1.0000     0. 
  -1  -1 -36   6712.92  406.59  0. 1.0000     0. 
   1  -2  36   7557.10  432.02  0. 1.0000     0. 
  -2   1  36   6754.77  401.71  0. 1.0000     0. 
   2  -1 -36   6344.53  377.62  0. 1.0000     0. 
  -1  -1 -36   6999.62  380.79  0. 1.0000     0. 
  -1   2 -36   6299.04  376.97  0. 1.0000     0. 
   2  -1 -33     10.80  134.00  0. 1.0000     0. 
   2  -1 -33     22.55   34.30  0. 1.0000     0. 
  -2   1  33     66.55   73.49  0. 1.0000     0. 
  -1   2 -33     95.98  109.08  0. 1.0000     0. 
  -1  -1 -33    146.43  104.05  0. 1.0000     0. 
  -1  -1 -33     21.57   52.08  0. 1.0000     0. 
  -1   2 -33     71.03   50.52  0. 1.0000     0. 
  -1  -1 -33     56.71   43.81  0. 1.0000     0. 
  -1   2 -30   8218.67  534.77  0. 1.0000     0. 
  -1  -1 -30   7390.18  391.53  0. 1.0000     0. 
  -1   2 -30   6839.18  394.42  0. 1.0000     0. 
   2  -1 -30   4555.72  510.60  0. 1.0000     0. 
   2  -1 -30   4720.04  361.57  0. 1.0000     0. 
  -2   1  30   6264.36  440.12  0. 1.0000     0. 
  -1  -1 -30   7231.17  396.95  0. 1.0000     0. 
  -1  -1 -27     21.59   46.49  0. 1.0000     0. 
  -1   2 -27     -2.63   53.62  0. 1.0000     0. 
  -1  -1 -27     17.94   62.08  0. 1.0000     0. 
   2  -1 -27    -31.07   49.83  0. 1.0000     0. 
  -2   1  27     -9.95   69.86  0. 1.0000     0. 
   2  -1 -27    -11.43  151.38  0. 1.0000     0. 
  -1  -1 -27     53.83   91.78  0. 1.0000     0. 
  -1   2 -27    -16.34  135.25  0. 1.0000     0. 
  -1  -1 -24  33868.60 1250.13  0. 1.0000     0. 
  -1   2 -24  20679.10 1118.10  0. 1.0000     0. 
   2  -1 -24   8934.15 1186.00  0. 1.0000     0. 
  -1   2 -24  20942.30 1236.89  0. 1.0000     0. 
  -1  -1 -24  22074.80 1107.23  0. 1.0000     0. 
  -1  -1 -24  22451.10 1117.87  0. 1.0000     0. 
  -2   1  24  17162.60 1149.09  0. 1.0000     0. 
  -1  -1 -21     23.71   54.97  0. 1.0000     0. 
   1   1  21     56.93   51.54  0. 1.0000     0. 
  -1   2 -21     37.51  123.67  0. 1.0000     0. 
  -1  -1 -21    114.61   84.13  0. 1.0000     0. 
  -2   1  21     50.33   71.87  0. 1.0000     0. 
  -2   1  18  28187.90 1934.58  0. 1.0000     0. 
  -1  -1 -18  38291.10 1915.76  0. 1.0000     0. 
   1   1  18  27068.90 1909.32  0. 1.0000     0. 
  -1   2 -18  30608.70 2007.93  0. 1.0000     0. 
  -1  -1 -18  50181.60 1990.38  0. 1.0000     0. 
  -1  -1 -18  45243.70 1918.44  0. 1.0000     0. 
  -2   1  18  31395.10 1940.04  0. 1.0000     0. 
   1  -2  18  42655.30 1909.11  0. 1.0000     0. 
  -2   1  15      2.78   50.63  0. 1.0000     0. 
   1   1  15      1.82   35.76  0. 1.0000     0. 
  -1   2 -15      6.47  124.11  0. 1.0000     0. 
  -1  -1 -15    -20.73   57.53  0. 1.0000     0. 
  -1  -1 -15      3.17   39.03  0. 1.0000     0. 
   1  -2  15     -7.10   61.18  0. 1.0000     0. 
  -1  -1 -15     25.74   61.76  0. 1.0000     0. 
  -1   2 -12   6990.00  659.47  0. 1.0000     0. 
   1   1  12   8737.28  591.77  0. 1.0000     0. 
  -1  -1 -12  16559.30  610.64  0. 1.0000     0. 
  -1  -1 -12   6616.81  656.29  0. 1.0000     0. 
  -1  -1 -12  16774.10  654.62  0. 1.0000     0. 
  -1  -1 -12   8383.16  658.64  0. 1.0000     0. 
   1  -2  12  13459.90  655.42  0. 1.0000     0. 
  -1   2  -9    135.44  112.34  0. 1.0000     0. 
   1  -2   9     -9.78   44.66  0. 1.0000     0. 
  -1  -1  -9    238.78   98.27  0. 1.0000     0. 
  -1   2  -6   6834.34  540.99  0. 1.0000     0. 
   2  -1  -6  14572.90  504.92  0. 1.0000     0. 
  -1  -1  -6  13470.50  586.47  0. 1.0000     0. 
   1  -2   6   4281.02  503.04  0. 1.0000     0. 
  -1  -1  -6  14233.10  565.73  0. 1.0000     0. 
  -1  -1  -6   9882.74  627.10  0. 1.0000     0. 
  -1   2  -3     74.29   48.79  0. 1.0000     0. 
   2  -1  -3     91.24   15.38  0. 1.0000     0. 
  -1  -1  -3     30.65   81.60  0. 1.0000     0. 
  -1  -1  -3     67.30   64.80  0. 1.0000     0. 
  -1   2   0  38223.90 1963.64  0. 1.0000     0. 
  -2   1   0  39332.30 1967.31  0. 1.0000     0. 
   1  -2   0  21602.00 1979.25  0. 1.0000     0. 
  -1  -1   0  30684.40 2002.17  0. 1.0000     0. 
  -1  -1   0  21207.70 2041.11  0. 1.0000     0. 
   2  -1   3    249.08   20.96  0. 1.0000     0. 
  -2   1  -3    213.99   19.44  0. 1.0000     0. 
  -1  -1   3    282.03   42.29  0. 1.0000     0. 
   2  -1   6   5614.94  215.18  0. 1.0000     0. 
   1  -2  -6   2341.87  236.70  0. 1.0000     0. 
  -1  -1   6   4724.66  284.57  0. 1.0000     0. 
   1  -2  -6   2074.16  220.72  0. 1.0000     0. 
  -1  -1   6   4574.90  258.46  0. 1.0000     0. 
  -1  -1   6   3440.17  326.82  0. 1.0000     0. 
   1   1  -9    209.56   75.37  0. 1.0000     0. 
   2  -1   9     81.70   27.02  0. 1.0000     0. 
  -2   1  -9    127.14   52.71  0. 1.0000     0. 
   1  -2  -9     56.45   89.15  0. 1.0000     0. 
  -1  -1   9     77.01   83.12  0. 1.0000     0. 
   1  -2  -9     -2.46   49.22  0. 1.0000     0. 
  -1  -1   9    125.35   61.92  0. 1.0000     0. 
   1  -2 -12   2815.87  336.46  0. 1.0000     0. 
   1   1 -12   3854.55  352.24  0. 1.0000     0. 
  -2   1 -12   6008.61  334.97  0. 1.0000     0. 
   1  -2 -12   5813.72  281.02  0. 1.0000     0. 
  -1  -1  12   2618.28  349.60  0. 1.0000     0. 
  -1  -1  12   3675.85  369.82  0. 1.0000     0. 
  -1  -1  12   5871.84  332.83  0. 1.0000     0. 
   1   1 -15     19.17  128.65  0. 1.0000     0. 
  -2   1 -15    264.77   80.16  0. 1.0000     0. 
  -1  -1  15    217.81   74.00  0. 1.0000     0. 
   1  -2 -15    210.93  120.87  0. 1.0000     0. 
  -1   2  15    260.47   65.69  0. 1.0000     0. 
   1  -2 -15    262.56   33.08  0. 1.0000     0. 
   1  -2 -15    254.69   77.22  0. 1.0000     0. 
  -1  -1  15    246.87   65.39  0. 1.0000     0. 
  -2   1 -18   4645.69  286.45  0. 1.0000     0. 
   1  -2 -18   2284.67  281.86  0. 1.0000     0. 
   1  -2 -18   3825.53  201.00  0. 1.0000     0. 
  -1  -1  18   3941.11  265.68  0. 1.0000     0. 
  -1   2  18   2440.52  232.98  0. 1.0000     0. 
  -2   1 -18   2801.82  239.68  0. 1.0000     0. 
   1  -2 -18   3345.46  204.35  0. 1.0000     0. 
   1  -2 -21    211.43   43.10  0. 1.0000     0. 
  -1   2  21    147.78   68.60  0. 1.0000     0. 
  -1  -1  21    195.18   81.53  0. 1.0000     0. 
   1  -2 -21    143.28  127.43  0. 1.0000     0. 
   2  -1  21      5.92   20.51  0. 1.0000     0. 
  -2   1 -21    145.90   41.75  0. 1.0000     0. 
  -2   1 -24   7915.53  415.82  0. 1.0000     0. 
   1   1 -24   3927.59  436.86  0. 1.0000     0. 
   1   1 -24   3712.49  528.75  0. 1.0000     0. 
  -2   1 -24  12049.00  560.22  0. 1.0000     0. 
   1  -2 -24   8769.50  550.34  0. 1.0000     0. 
  -1   2  24   7499.36  463.31  0. 1.0000     0. 
   1  -2 -24   7548.68  406.16  0. 1.0000     0. 
  -1  -1  24   8675.08  487.63  0. 1.0000     0. 
   1  -2 -27    132.49   50.23  0. 1.0000     0. 
   1   1 -27     93.80  101.24  0. 1.0000     0. 
  -2   1 -27    192.75   55.15  0. 1.0000     0. 
   1  -2 -27     65.77   79.47  0. 1.0000     0. 
   1   1 -27    118.81  164.92  0. 1.0000     0. 
  -1   2  27    182.96   75.28  0. 1.0000     0. 
   1  -2 -27    120.58  116.50  0. 1.0000     0. 
  -2   1 -27    337.43  120.06  0. 1.0000     0. 
  -1  -1  27    116.96   82.42  0. 1.0000     0. 
   1  -2 -30  14882.90  904.16  0. 1.0000     0. 
   1   1 -30  11882.30  896.99  0. 1.0000     0. 
   1   1 -30  12030.30 1025.18  0. 1.0000     0. 
  -2   1 -30  31093.50 1103.58  0. 1.0000     0. 
  -2   1 -30  19306.50  878.59  0. 1.0000     0. 
   1  -2 -30  21929.10 1048.97  0. 1.0000     0. 
  -2   1 -30   8578.21  869.17  0. 1.0000     0. 
  -1   2  30  18933.30  940.88  0. 1.0000     0. 
  -1  -1  30  22635.50  985.09  0. 1.0000     0. 
   1  -2 -30  17992.90  864.33  0. 1.0000     0. 
   1  -2 -33     -8.97   37.64  0. 1.0000     0. 
  -2   1 -33     53.30   91.43  0. 1.0000     0. 
  -1  -1  33     21.96   64.82  0. 1.0000     0. 
   1   1 -33     78.33  130.97  0. 1.0000     0. 
  -2   1 -33     30.76   72.02  0. 1.0000     0. 
  -1   2  33     68.11   66.61  0. 1.0000     0. 
   1  -2 -33     -8.09   96.39  0. 1.0000     0. 
   1   1 -33    -12.89   67.28  0. 1.0000     0. 
  -2   1 -33      2.33   37.77  0. 1.0000     0. 
   1  -2 -33     15.18   64.16  0. 1.0000     0. 
   1  -2 -36     20.26   53.89  0. 1.0000     0. 
  -2   1 -36     -4.80   39.23  0. 1.0000     0. 
   1   1 -36     -8.36   64.15  0. 1.0000     0. 
  -1   2  36     60.83   68.51  0. 1.0000     0. 
  -2   1 -36     -3.72   62.57  0. 1.0000     0. 
   1   1 -36    -22.28  126.90  0. 1.0000     0. 
  -2   1 -36     57.36  100.82  0. 1.0000     0. 
   1  -2 -36      8.37   96.27  0. 1.0000     0. 
   1  -2 -36      5.44   31.32  0. 1.0000     0. 
  -1  -1  36    -18.28   67.25  0. 1.0000     0. 
   2  -1  36     37.65   77.26  0. 1.0000     0. 
  -2   1 -36     26.98   36.78  0. 1.0000     0. 
   1   1 -36     32.13   29.70  0. 1.0000     0. 
  -2   1 -36     -2.61   28.92  0. 1.0000     0. 
  -1   2  36     46.00   60.56  0. 1.0000     0. 
  -2   1 -39    290.98   62.18  0. 1.0000     0. 
   1  -2 -39    217.12   66.13  0. 1.0000     0. 
   1   1 -39    285.57   78.02  0. 1.0000     0. 
   2  -1  39    243.56   74.54  0. 1.0000     0. 
   1  -2 -39    336.50  129.06  0. 1.0000     0. 
  -2   1 -39    192.48   75.54  0. 1.0000     0. 
   1   1 -39    285.17  144.83  0. 1.0000     0. 
   1   1 -39     44.44   52.07  0. 1.0000     0. 
  -2   1 -39    340.84   54.98  0. 1.0000     0. 
   2  -1  39    395.45   92.30  0. 1.0000     0. 
  -1  -1  39    357.95   85.77  0. 1.0000     0. 
  -1   2  39    232.73   69.65  0. 1.0000     0. 
   1   1 -39    274.19   44.83  0. 1.0000     0. 
  -2   1 -42    505.19   75.98  0. 1.0000     0. 
   1  -2 -42    505.96   85.05  0. 1.0000     0. 
   1   1 -42    552.65   93.17  0. 1.0000     0. 
   2  -1  42    650.84  107.42  0. 1.0000     0. 
   1  -2 -42    856.06  165.24  0. 1.0000     0. 
  -1  -1  42    673.06   98.13  0. 1.0000     0. 
  -1   2  42    594.50   92.60  0. 1.0000     0. 
   2  -1  42    596.35  112.03  0. 1.0000     0. 
  -1  -1  42    850.85  109.78  0. 1.0000     0. 
  -1   2  42    710.17   89.89  0. 1.0000     0. 
   1   1 -42    531.23   62.40  0. 1.0000     0. 
  -2   1 -42    432.64   88.20  0. 1.0000     0. 
   1   1 -45     68.83   55.24  0. 1.0000     0. 
  -2   1 -45     43.31   44.50  0. 1.0000     0. 
   2  -1  45     13.45   65.60  0. 1.0000     0. 
   1  -2 -45     56.01   46.41  0. 1.0000     0. 
   1  -2 -45     34.70   95.13  0. 1.0000     0. 
  -1   2  45     55.31   60.96  0. 1.0000     0. 
  -1  -1  45    120.20   79.42  0. 1.0000     0. 
   2  -1  45     -2.82   82.46  0. 1.0000     0. 
  -1  -1  45     64.50   71.08  0. 1.0000     0. 
  -1   2  45     84.22   67.18  0. 1.0000     0. 
   1  -2 -45     33.18   34.99  0. 1.0000     0. 
   2  -1  45     14.04   69.81  0. 1.0000     0. 
  -2   1 -45      3.10   52.87  0. 1.0000     0. 
   1   1 -45     50.58   38.41  0. 1.0000     0. 
  -1  -1  48   1320.09  127.96  0. 1.0000     0. 
   2  -1  48   1070.46  122.11  0. 1.0000     0. 
  -1   2  48   1309.47  126.68  0. 1.0000     0. 
  -2   1 -48   1188.06  110.93  0. 1.0000     0. 
   1   1 -48   1050.86  114.10  0. 1.0000     0. 
   1  -2 -48   1119.17  112.77  0. 1.0000     0. 
   2  -1  48   1206.23  142.12  0. 1.0000     0. 
   1  -2 -48   1188.83  102.75  0. 1.0000     0. 
  -1  -1  48   1316.65  117.27  0. 1.0000     0. 
  -1  -1  48   1479.44  134.96  0. 1.0000     0. 
  -1   2  48   1439.40  118.27  0. 1.0000     0. 
   2  -1  48   1258.20  132.14  0. 1.0000     0. 
  -1  -1  51    159.03   71.39  0. 1.0000     0. 
   1   1 -51     94.70   46.37  0. 1.0000     0. 
  -2   1 -51    127.63   44.71  0. 1.0000     0. 
   2  -1  51    110.89   67.31  0. 1.0000     0. 
   1  -2 -51     90.93   41.35  0. 1.0000     0. 
  -1  -1  51     96.01   72.41  0. 1.0000     0. 
   2  -1  51    174.57   75.59  0. 1.0000     0. 
  -1  -1  51    149.16   72.03  0. 1.0000     0. 
  -1   2  51    152.36   68.40  0. 1.0000     0. 
   1  -2 -51     80.42   35.72  0. 1.0000     0. 
   2  -1  51     80.69   71.13  0. 1.0000     0. 
  -1  -1  51    110.40   52.75  0. 1.0000     0. 
   2  -1  54    812.77   94.99  0. 1.0000     0. 
  -1  -1  54    902.40   99.88  0. 1.0000     0. 
  -1   2  54    863.13   95.92  0. 1.0000     0. 
  -2   1 -54    658.24   75.43  0. 1.0000     0. 
   1   1 -54    730.80   80.33  0. 1.0000     0. 
   1  -2 -54    721.95   77.41  0. 1.0000     0. 
   1  -2 -54    754.71   69.18  0. 1.0000     0. 
  -1  -1  54    702.63   79.73  0. 1.0000     0. 
  -1  -1  54    879.56   97.71  0. 1.0000     0. 
   2  -1  54    902.90   96.07  0. 1.0000     0. 
   1   1 -57     11.36   28.14  0. 1.0000     0. 
   1  -2 -57    -18.42   28.06  0. 1.0000     0. 
   2  -1  57     62.66   51.92  0. 1.0000     0. 
   2  -1  57    -12.77   52.95  0. 1.0000     0. 
  -1   2  57    -23.95   54.35  0. 1.0000     0. 
  -1  -1  57     11.93   59.32  0. 1.0000     0. 
  -1   2  57     26.70   46.19  0. 1.0000     0. 
  -1  -1  57     24.24   36.94  0. 1.0000     0. 
  -1   2  60     64.08   39.10  0. 1.0000     0. 
  -1   2  60     16.28   44.90  0. 1.0000     0. 
   2  -1  60     15.06   40.46  0. 1.0000     0. 
  -1  -1  60     46.76   50.94  0. 1.0000     0. 
   2  -1  60     49.85   47.10  0. 1.0000     0. 
   1   1 -60     23.75   25.27  0. 1.0000     0. 
   1  -2 -60     46.04   25.89  0. 1.0000     0. 
   1   1 -60     58.79   34.73  0. 1.0000     0. 
  -1   2  63     38.58   27.85  0. 1.0000     0. 
   2  -1  63      9.59   38.76  0. 1.0000     0. 
   1   1 -63     28.98   27.92  0. 1.0000     0. 
   1   1 -63     23.55   20.24  0. 1.0000     0. 
   1  -2 -63     17.75   20.25  0. 1.0000     0. 
   1   1 -66    958.76   57.81  0. 1.0000     0. 
  -1   2  66    660.78   49.71  0. 1.0000     0. 
   0  -2 -67     13.74   15.45  0. 1.0000     0. 
   2   0 -67     13.90   16.37  0. 1.0000     0. 
   0   2  64    743.42   56.41  0. 1.0000     0. 
   2  -2  64    902.80   66.74  0. 1.0000     0. 
   2   0 -64    959.79   62.86  0. 1.0000     0. 
   0  -2 -64    926.38   62.33  0. 1.0000     0. 
   2   0 -64    880.87   58.05  0. 1.0000     0. 
   2   0 -61     91.48   35.05  0. 1.0000     0. 
   0  -2 -61     87.33   35.67  0. 1.0000     0. 
   0   2  61     88.61   42.97  0. 1.0000     0. 
   0   2  61    108.84   38.50  0. 1.0000     0. 
  -2   0  61     60.98   29.41  0. 1.0000     0. 
   2  -2  61     98.20   43.66  0. 1.0000     0. 
   2  -2  61     68.01   45.98  0. 1.0000     0. 
   0  -2 -61     67.47   25.67  0. 1.0000     0. 
   2   0 -61     81.81   28.21  0. 1.0000     0. 
  -2   0  58    441.93   72.55  0. 1.0000     0. 
   0   2  58    496.89   66.26  0. 1.0000     0. 
   2  -2  58    535.12   71.77  0. 1.0000     0. 
   2  -2  58    498.50   71.13  0. 1.0000     0. 
  -2   0  58    340.17   53.40  0. 1.0000     0. 
  -2   2 -58    461.09   54.72  0. 1.0000     0. 
   0  -2 -58    441.04   51.88  0. 1.0000     0. 
   2   0 -58    401.84   53.98  0. 1.0000     0. 
   2   0 -58    447.31   61.78  0. 1.0000     0. 
   0  -2 -58    525.40   62.98  0. 1.0000     0. 
   2   0 -55     68.43   49.28  0. 1.0000     0. 
   0  -2 -55    133.75   52.28  0. 1.0000     0. 
   2  -2  55     91.91   42.09  0. 1.0000     0. 
  -2   0  55     33.99   46.12  0. 1.0000     0. 
   2  -2  55    142.00   64.41  0. 1.0000     0. 
   2   0 -55     52.18   27.28  0. 1.0000     0. 
  -2   0  55     65.52   67.42  0. 1.0000     0. 
   0   2  55     85.79   57.65  0. 1.0000     0. 
   2  -2  55    112.69   63.04  0. 1.0000     0. 
   2   0 -55     23.98   36.29  0. 1.0000     0. 
  -2   2 -55     72.48   35.05  0. 1.0000     0. 
   0  -2 -55     64.90   31.74  0. 1.0000     0. 
  -2   2 -52    194.39   40.20  0. 1.0000     0. 
  -2   0  52    155.62   57.92  0. 1.0000     0. 
   2   0 -52    163.00  102.27  0. 1.0000     0. 
  -2   0  52    215.76   74.49  0. 1.0000     0. 
   2  -2  52    205.68   77.15  0. 1.0000     0. 
   0   2  52    259.71   68.06  0. 1.0000     0. 
   0  -2 -52    128.55   36.45  0. 1.0000     0. 
  -2   0  52    158.98   74.88  0. 1.0000     0. 
   2  -2  52    197.57   72.23  0. 1.0000     0. 
   2   0 -52    222.63   52.22  0. 1.0000     0. 
   2  -2  52    163.22   73.25  0. 1.0000     0. 
  -2   2 -52    172.63   46.63  0. 1.0000     0. 
   0   2  52    208.73   69.70  0. 1.0000     0. 
   0  -2 -52    161.41   44.73  0. 1.0000     0. 
  -2   2 -49     58.17   38.94  0. 1.0000     0. 
  -2   0  49     82.31   59.28  0. 1.0000     0. 
   2   0 -49     -8.87  103.85  0. 1.0000     0. 
   0  -2 -49     46.92   36.54  0. 1.0000     0. 
  -2   0  49     58.76   72.76  0. 1.0000     0. 
   2  -2  49     31.32   77.64  0. 1.0000     0. 
   0  -2 -49     59.90   42.90  0. 1.0000     0. 
   2   0 -49     29.17   43.87  0. 1.0000     0. 
  -2   2 -49      9.05   37.17  0. 1.0000     0. 
   2  -2  49     75.23   67.24  0. 1.0000     0. 
   0  -2 -49     12.17   30.77  0. 1.0000     0. 
   0   2  49     44.58   66.99  0. 1.0000     0. 
   2  -2  49    -47.55   66.45  0. 1.0000     0. 
  -2   0  49    101.79   74.65  0. 1.0000     0. 
   0  -2 -46    440.58   60.36  0. 1.0000     0. 
   2  -2  46    345.05   81.99  0. 1.0000     0. 
  -2   0  46    444.34   89.03  0. 1.0000     0. 
  -2   2 -46    418.70   56.27  0. 1.0000     0. 
   2   0 -46    492.33   86.49  0. 1.0000     0. 
   2  -2  46    325.09   91.47  0. 1.0000     0. 
   0  -2 -46    409.30   69.52  0. 1.0000     0. 
  -2   2 -46    478.76   70.61  0. 1.0000     0. 
   2   0 -46    589.76  162.99  0. 1.0000     0. 
   0   2  46    569.98   86.77  0. 1.0000     0. 
   2  -2  46    565.03  104.09  0. 1.0000     0. 
  -2   0  46    478.69   93.26  0. 1.0000     0. 
   0  -2 -46    465.01   57.11  0. 1.0000     0. 
  -2   2 -46    330.31   79.39  0. 1.0000     0. 
   2   0 -43    204.79   71.50  0. 1.0000     0. 
   2  -2  43    333.51   84.51  0. 1.0000     0. 
  -2   2 -43    295.51   60.18  0. 1.0000     0. 
   0  -2 -43    327.79   62.08  0. 1.0000     0. 
   2   0 -43    304.93  142.70  0. 1.0000     0. 
  -2   2 -43    156.49   72.32  0. 1.0000     0. 
   0  -2 -43    251.29   47.99  0. 1.0000     0. 
   2  -2  43    218.51   95.22  0. 1.0000     0. 
  -2   0  43    339.36   84.70  0. 1.0000     0. 
  -2   0  43    288.80   77.11  0. 1.0000     0. 
   0  -2 -43    205.80   47.32  0. 1.0000     0. 
   0   2  43    257.69   73.11  0. 1.0000     0. 
  -2   2 -43    245.52   47.39  0. 1.0000     0. 
  -2   2 -40   1163.59   97.03  0. 1.0000     0. 
   2   0 -40   1186.38   95.99  0. 1.0000     0. 
   0  -2 -40   1282.73  121.55  0. 1.0000     0. 
   2   0 -40   1046.36  140.34  0. 1.0000     0. 
  -2   2 -40   1278.20  118.12  0. 1.0000     0. 
   2  -2  40   1292.13  150.10  0. 1.0000     0. 
  -2   2 -40   2090.70  246.89  0. 1.0000     0. 
  -2   2 -40    520.28  117.41  0. 1.0000     0. 
   0   2  40   1387.21  122.90  0. 1.0000     0. 
  -2   0  40   1365.35  128.15  0. 1.0000     0. 
  -2   0  40   1545.54  133.42  0. 1.0000     0. 
  -2   2 -40   1627.95  111.41  0. 1.0000     0. 
   2  -2  40   1377.05  152.06  0. 1.0000     0. 
   0  -2 -40   1276.41   97.80  0. 1.0000     0. 
   0  -2 -40   1354.96  107.85  0. 1.0000     0. 
   2  -2  37    924.47  206.80  0. 1.0000     0. 
  -2   0  37    576.63  118.32  0. 1.0000     0. 
  -2   2 -37    117.99   81.10  0. 1.0000     0. 
   2   0 -37    307.18   61.01  0. 1.0000     0. 
  -2   2 -37    656.46   79.61  0. 1.0000     0. 
   2   0 -37    420.76   98.66  0. 1.0000     0. 
   0  -2 -37   1035.37  165.76  0. 1.0000     0. 
  -2   2 -37    928.97  172.13  0. 1.0000     0. 
   0  -2 -37    507.26   75.53  0. 1.0000     0. 
   2  -2  37    487.86   92.94  0. 1.0000     0. 
  -2   2 -37    619.23   67.95  0. 1.0000     0. 
  -2   0  37    667.05   92.91  0. 1.0000     0. 
   2  -2  37    554.80  105.93  0. 1.0000     0. 
   0   2  37    494.69   80.26  0. 1.0000     0. 
  -2   0  37    608.01   84.16  0. 1.0000     0. 
   2   0 -37    531.12   56.87  0. 1.0000     0. 
   0  -2 -37    427.73   53.82  0. 1.0000     0. 
  -2   0  34     63.10   74.42  0. 1.0000     0. 
  -2   2 -34     72.72  107.03  0. 1.0000     0. 
   2   0 -34    -17.23   46.77  0. 1.0000     0. 
   0  -2 -34     37.07   87.55  0. 1.0000     0. 
   0  -2 -34     58.70   43.19  0. 1.0000     0. 
  -2   2 -34     26.67   40.86  0. 1.0000     0. 
   0  -2 -34     27.30   45.99  0. 1.0000     0. 
   2   0 -34    123.62   89.37  0. 1.0000     0. 
  -2   2 -31   2471.95  249.41  0. 1.0000     0. 
   0  -2 -31   2318.86  225.54  0. 1.0000     0. 
   2   0 -31    746.63  157.51  0. 1.0000     0. 
  -2   2 -31   1543.30  125.52  0. 1.0000     0. 
   0  -2 -31   1397.99  132.62  0. 1.0000     0. 
  -2   0  31   1554.13  178.22  0. 1.0000     0. 
   0   2  31   1574.51  159.24  0. 1.0000     0. 
   0  -2 -31   1354.61  120.24  0. 1.0000     0. 
   0  -2 -28  14209.60  658.11  0. 1.0000     0. 
  -2   2 -28   9390.86  507.43  0. 1.0000     0. 
   0  -2 -28   8918.30  515.51  0. 1.0000     0. 
  -2   2 -28  14390.00  680.94  0. 1.0000     0. 
   2   0 -28   3861.96  525.23  0. 1.0000     0. 
   0   2  28   9947.41  552.65  0. 1.0000     0. 
   0  -2 -28   9073.80  501.96  0. 1.0000     0. 
  -2   0  28   8960.52  572.13  0. 1.0000     0. 
   0  -2 -25    749.26  101.09  0. 1.0000     0. 
  -2   2 -25    936.63   89.16  0. 1.0000     0. 
   0  -2 -25   1549.32  180.77  0. 1.0000     0. 
   2   0 -25    368.69  146.57  0. 1.0000     0. 
  -2   2 -25   1253.10  177.62  0. 1.0000     0. 
  -2   0  25    658.93  120.91  0. 1.0000     0. 
   0  -2 -25    772.76   89.92  0. 1.0000     0. 
   0   2  25    881.59  110.68  0. 1.0000     0. 
   0  -2 -22  24151.20  903.60  0. 1.0000     0. 
  -2   2 -22  22502.10  917.15  0. 1.0000     0. 
   0   2  22  17967.90  810.88  0. 1.0000     0. 
   0  -2 -22  15573.60  758.30  0. 1.0000     0. 
  -2   0  22  15025.10  831.25  0. 1.0000     0. 
   2  -2  22  14797.30  740.55  0. 1.0000     0. 
  -2   2 -22   8978.71  741.33  0. 1.0000     0. 
   0  -2 -19   1849.44  157.99  0. 1.0000     0. 
  -2   2 -19   1831.06  172.20  0. 1.0000     0. 
   0  -2 -19   1110.01   74.67  0. 1.0000     0. 
  -2   0  19    872.39  118.14  0. 1.0000     0. 
   0   2  19    927.64   95.84  0. 1.0000     0. 
  -2   0  19   1272.34   87.61  0. 1.0000     0. 
   0  -2 -19    650.55  118.51  0. 1.0000     0. 
  -2   2 -16  17240.10  916.68  0. 1.0000     0. 
   0  -2 -16  20006.20  912.30  0. 1.0000     0. 
   0  -2 -16  18070.70  845.39  0. 1.0000     0. 
   0   2  16  14453.20  868.38  0. 1.0000     0. 
  -2   0  16  12641.50  884.91  0. 1.0000     0. 
  -2   0  16  15317.20  875.80  0. 1.0000     0. 
   2  -2  16  14013.10  842.66  0. 1.0000     0. 
  -2   0  16  12807.70  928.31  0. 1.0000     0. 
   0  -2 -16  19436.50  872.98  0. 1.0000     0. 
   0   2  13   5079.15  398.44  0. 1.0000     0. 
   0  -2 -13   6582.99  383.07  0. 1.0000     0. 
  -2   0  13   7229.97  431.03  0. 1.0000     0. 
  -2   2 -13   8908.66  454.37  0. 1.0000     0. 
   0  -2 -13   9168.04  435.88  0. 1.0000     0. 
   2   0 -13   7276.29  467.29  0. 1.0000     0. 
   0  -2 -13   8621.02  441.47  0. 1.0000     0. 
  -2   0  13   5699.77  480.94  0. 1.0000     0. 
   0  -2 -13   8879.17  429.48  0. 1.0000     0. 
   0   2  10   9092.15  782.28  0. 1.0000     0. 
   2  -2  10  15883.80  782.43  0. 1.0000     0. 
   0  -2 -10  15650.00  802.34  0. 1.0000     0. 
   2   0 -10  21957.30  834.63  0. 1.0000     0. 
  -2   2 -10  17792.00  826.10  0. 1.0000     0. 
   0  -2 -10  17402.60  839.09  0. 1.0000     0. 
  -2   0  10  14033.70  907.94  0. 1.0000     0. 
   0  -2 -10  16656.60  826.91  0. 1.0000     0. 
   0   2   7   3583.51  201.20  0. 1.0000     0. 
   2  -2   7   3247.78  191.91  0. 1.0000     0. 
  -2   2  -7   4228.49  218.20  0. 1.0000     0. 
   0  -2  -7   3320.02  252.70  0. 1.0000     0. 
   0  -2  -7   4143.76  260.16  0. 1.0000     0. 
   2   0  -4   1436.07   78.91  0. 1.0000     0. 
   2  -2   4   1272.56   80.79  0. 1.0000     0. 
   0  -2  -4   1340.05  150.81  0. 1.0000     0. 
   0  -2  -4   1630.75  161.68  0. 1.0000     0. 
  -2   2  -1   1033.01   67.32  0. 1.0000     0. 
   0  -2  -1    937.85  141.43  0. 1.0000     0. 
  -2   2   2    265.16   25.40  0. 1.0000     0. 
   2  -2  -2    249.09   27.92  0. 1.0000     0. 
   2  -2  -5   6573.90  379.64  0. 1.0000     0. 
  -2   0  -5   6251.35  386.82  0. 1.0000     0. 
   2   0   5   7489.93  376.56  0. 1.0000     0. 
   0  -2   5   6238.77  435.78  0. 1.0000     0. 
   0  -2   5   7418.45  443.10  0. 1.0000     0. 
   0   2  -8    -51.78  101.13  0. 1.0000     0. 
   2  -2  -8     60.13   67.06  0. 1.0000     0. 
   2  -2  -8     26.80   24.53  0. 1.0000     0. 
   0  -2   8    148.62   94.80  0. 1.0000     0. 
   0  -2   8     86.42   81.27  0. 1.0000     0. 
  -2   0  -8    298.73  175.91  0. 1.0000     0. 
   0   2 -11    915.26  219.46  0. 1.0000     0. 
   2  -2 -11   1560.05  222.09  0. 1.0000     0. 
   0  -2  11   2631.08  196.05  0. 1.0000     0. 
   0  -2  11   3024.86  187.60  0. 1.0000     0. 
  -2   0 -11   2396.83  252.52  0. 1.0000     0. 
   2  -2 -14  27426.70  699.17  0. 1.0000     0. 
  -2   0 -14  26777.00  904.02  0. 1.0000     0. 
   0   2 -17   1419.84  259.92  0. 1.0000     0. 
   2  -2 -17   3459.32  101.50  0. 1.0000     0. 
  -2   0 -17   2028.26  142.15  0. 1.0000     0. 
  -2   2  17   4747.19  202.58  0. 1.0000     0. 
   0  -2  17   2407.27  157.28  0. 1.0000     0. 
  -2   0 -17   2999.74  170.03  0. 1.0000     0. 
  -2   0 -17   3415.58  225.71  0. 1.0000     0. 
   0  -2  17   4188.08  155.55  0. 1.0000     0. 
   0   2 -20   1596.17  293.19  0. 1.0000     0. 
   2  -2 -20   1835.71  298.13  0. 1.0000     0. 
   0  -2  20   2703.99  206.67  0. 1.0000     0. 
  -2   0 -20   2030.00  185.61  0. 1.0000     0. 
  -2   2  20   2810.85  212.72  0. 1.0000     0. 
   2  -2 -20   2772.02  151.02  0. 1.0000     0. 
   0  -2  20   1955.22  205.99  0. 1.0000     0. 
  -2   0 -20   3506.53  187.37  0. 1.0000     0. 
   2  -2 -20   1813.96  164.38  0. 1.0000     0. 
   2  -2 -23    300.26   46.89  0. 1.0000     0. 
  -2   2  23    283.81   91.66  0. 1.0000     0. 
   0   2 -23    243.80  175.32  0. 1.0000     0. 
  -2   0 -23    223.08   87.98  0. 1.0000     0. 
   0  -2  23    380.72   89.61  0. 1.0000     0. 
   2  -2 -23    223.72  157.42  0. 1.0000     0. 
   0   2 -26  16502.50  917.80  0. 1.0000     0. 
   2  -2 -26  14973.40 1048.84  0. 1.0000     0. 
   0   2 -26  14872.20 1061.30  0. 1.0000     0. 
   2  -2 -26   9551.24  916.87  0. 1.0000     0. 
  -2   0 -26  15957.00  909.19  0. 1.0000     0. 
  -2   2  26  15737.00  940.43  0. 1.0000     0. 
   2  -2 -26  18124.90  867.45  0. 1.0000     0. 
   0  -2  26  23609.10  980.43  0. 1.0000     0. 
  -2   0 -29    125.29   75.64  0. 1.0000     0. 
   2  -2 -29     56.97  130.10  0. 1.0000     0. 
   0   2 -29     33.29  134.47  0. 1.0000     0. 
  -2   2  29     94.34   73.20  0. 1.0000     0. 
   0   2 -29    111.71   71.98  0. 1.0000     0. 
   2  -2 -29     92.59   93.82  0. 1.0000     0. 
   2  -2 -29    102.04   34.63  0. 1.0000     0. 
  -2   2  32    744.93  121.50  0. 1.0000     0. 
   0   2 -32    465.03  173.37  0. 1.0000     0. 
   2  -2 -32    433.09   52.17  0. 1.0000     0. 
  -2   0 -32    369.20   90.27  0. 1.0000     0. 
   2  -2 -32    490.14  162.83  0. 1.0000     0. 
   2  -2 -32    392.82  103.24  0. 1.0000     0. 
   0   2 -32    501.58   88.73  0. 1.0000     0. 
  -2   0 -35   2132.41  137.74  0. 1.0000     0. 
   0  -2  35   2117.75  167.69  0. 1.0000     0. 
   0   2 -35   1874.17  261.18  0. 1.0000     0. 
   2  -2 -35   1879.80  252.94  0. 1.0000     0. 
   0   2 -35   1617.97  156.51  0. 1.0000     0. 
   2  -2 -35   1254.81  164.65  0. 1.0000     0. 
  -2   2  35   1621.08  183.87  0. 1.0000     0. 
  -2   0 -35   1407.30  151.78  0. 1.0000     0. 
  -2   0 -38    623.14  101.11  0. 1.0000     0. 
  -2   2  38    847.92  132.46  0. 1.0000     0. 
   0   2 -38   1015.82  202.19  0. 1.0000     0. 
  -2   2  38    813.91   97.57  0. 1.0000     0. 
   0  -2  38   1054.23  122.94  0. 1.0000     0. 
   2   0  38    780.63  112.99  0. 1.0000     0. 
  -2   0 -38   1059.81   92.17  0. 1.0000     0. 
  -2   2  38    994.94  101.65  0. 1.0000     0. 
   2  -2 -38   1003.46  187.39  0. 1.0000     0. 
   0   2 -38    762.66  103.89  0. 1.0000     0. 
   2  -2 -38    684.93  116.50  0. 1.0000     0. 
  -2   0 -38    859.56   76.31  0. 1.0000     0. 
   0   2 -38    838.02   75.56  0. 1.0000     0. 
  -2   0 -41     98.59   37.96  0. 1.0000     0. 
   0   2 -41    112.54   38.21  0. 1.0000     0. 
   2   0  41     59.90   64.43  0. 1.0000     0. 
   0   2 -41     80.60   54.44  0. 1.0000     0. 
   2  -2 -41     69.84   56.55  0. 1.0000     0. 
   2  -2 -41     27.43  101.29  0. 1.0000     0. 
   0   2 -41    -17.73   61.09  0. 1.0000     0. 
   0   2 -41     49.15  111.01  0. 1.0000     0. 
  -2   2  41    108.22   65.66  0. 1.0000     0. 
   0  -2  41    171.84   86.53  0. 1.0000     0. 
   2   0  41     35.07   78.05  0. 1.0000     0. 
  -2   2  41     77.52   67.18  0. 1.0000     0. 
  -2   0 -41     55.53   58.91  0. 1.0000     0. 
   0   2 -44   3812.58  249.82  0. 1.0000     0. 
   2  -2 -44   4626.59  380.59  0. 1.0000     0. 
   0  -2  44   4405.81  299.51  0. 1.0000     0. 
   0   2 -44   5162.39  412.45  0. 1.0000     0. 
   2  -2 -44   3327.63  255.36  0. 1.0000     0. 
   2   0  44   3965.51  281.21  0. 1.0000     0. 
   0   2 -44   1660.12  222.16  0. 1.0000     0. 
  -2   0 -44   3035.42  239.93  0. 1.0000     0. 
   2   0  44   3071.73  235.35  0. 1.0000     0. 
   0  -2  44   4947.02  272.40  0. 1.0000     0. 
   2   0  44   4376.93  264.13  0. 1.0000     0. 
  -2   2  44   4275.11  243.51  0. 1.0000     0. 
   0   2 -44   3696.77  218.52  0. 1.0000     0. 
  -2   0 -44   3839.83  220.59  0. 1.0000     0. 
  -2   2  44   4043.09  246.79  0. 1.0000     0. 
   2  -2 -47    250.41  114.64  0. 1.0000     0. 
   0   2 -47    338.49  135.40  0. 1.0000     0. 
   2   0  47    142.71   71.03  0. 1.0000     0. 
  -2   2  47    202.96   78.24  0. 1.0000     0. 
   0  -2  47    242.34   85.34  0. 1.0000     0. 
   2   0  47    124.96   76.92  0. 1.0000     0. 
  -2   2  47    175.06   70.68  0. 1.0000     0. 
   0  -2  47    147.52   79.51  0. 1.0000     0. 
   2   0  47    145.49   68.12  0. 1.0000     0. 
   0   2 -47    164.20   51.38  0. 1.0000     0. 
   2  -2 -47    103.22   51.12  0. 1.0000     0. 
   0   2 -47    140.62   42.78  0. 1.0000     0. 
  -2   0 -47    146.04   42.39  0. 1.0000     0. 
   0  -2  50    432.74   70.20  0. 1.0000     0. 
   0   2 -50    698.40  155.64  0. 1.0000     0. 
   0  -2  50    695.96  100.51  0. 1.0000     0. 
  -2   2  50    522.69   78.74  0. 1.0000     0. 
   2   0  50    481.68   87.19  0. 1.0000     0. 
   2  -2 -50    435.20   60.78  0. 1.0000     0. 
   2   0  50    368.38   81.34  0. 1.0000     0. 
  -2   2  50    405.14   86.28  0. 1.0000     0. 
  -2   0 -50    436.03   51.89  0. 1.0000     0. 
   0   2 -50    440.96   69.14  0. 1.0000     0. 
   2  -2 -50    461.98   69.38  0. 1.0000     0. 
   0  -2  50    546.67  101.04  0. 1.0000     0. 
   2   0  50    471.01   92.75  0. 1.0000     0. 
   2   0  53     60.65   57.47  0. 1.0000     0. 
   0  -2  53     50.99   70.38  0. 1.0000     0. 
  -2   2  53     79.17   58.27  0. 1.0000     0. 
   0  -2  53     47.80   43.82  0. 1.0000     0. 
  -2   2  53     40.74   68.14  0. 1.0000     0. 
   2  -2 -53     57.39   32.45  0. 1.0000     0. 
   2   0  53     51.78   61.99  0. 1.0000     0. 
   0  -2  53     59.13   66.73  0. 1.0000     0. 
   2  -2 -53     54.42   48.30  0. 1.0000     0. 
   2  -2 -53     34.35   36.69  0. 1.0000     0. 
   0   2 -53     34.86   36.75  0. 1.0000     0. 
   0  -2  56    110.08   64.48  0. 1.0000     0. 
   2   0  56    163.12   52.66  0. 1.0000     0. 
  -2   2  56    163.56   54.78  0. 1.0000     0. 
   0  -2  56     56.23   36.40  0. 1.0000     0. 
  -2   2  56    165.63   62.74  0. 1.0000     0. 
   2   0  56    113.14   58.15  0. 1.0000     0. 
   0  -2  56    146.49   64.21  0. 1.0000     0. 
   2  -2 -56    102.42   30.61  0. 1.0000     0. 
   2  -2 -56    110.07   51.32  0. 1.0000     0. 
  -2   0 -56     98.37   37.64  0. 1.0000     0. 
   2  -2 -56     88.78   35.81  0. 1.0000     0. 
   0   2 -56     81.07   35.82  0. 1.0000     0. 
   0  -2  59     73.66   52.56  0. 1.0000     0. 
   2   0  59     87.23   41.08  0. 1.0000     0. 
   0  -2  59     86.25   53.14  0. 1.0000     0. 
   2   0  59     73.17   48.91  0. 1.0000     0. 
  -2   2  59     63.35   40.95  0. 1.0000     0. 
   2  -2 -59     84.73   42.48  0. 1.0000     0. 
  -2   0 -59     91.82   40.91  0. 1.0000     0. 
  -2   0 -59     96.69   30.90  0. 1.0000     0. 
   2  -2 -59     55.32   29.05  0. 1.0000     0. 
   0   2 -59     56.47   29.94  0. 1.0000     0. 
  -2   2  62    541.37   57.00  0. 1.0000     0. 
  -2   0 -62    682.49   61.03  0. 1.0000     0. 
   2  -2 -62    725.31   63.37  0. 1.0000     0. 
   0   2 -62    712.86   62.51  0. 1.0000     0. 
   0   2 -62    627.41   55.81  0. 1.0000     0. 
   2  -2 -62    583.97   53.58  0. 1.0000     0. 
   0  -2  62    647.84   67.69  0. 1.0000     0. 
   2   0  62    626.89   64.31  0. 1.0000     0. 
  -2   0 -65     -1.42   21.50  0. 1.0000     0. 
   2  -2 -65      1.54   23.09  0. 1.0000     0. 
   0   2 -65      8.69   22.81  0. 1.0000     0. 
  -2   2  65      2.74   19.88  0. 1.0000     0. 
  -1   3 -67      5.64   14.57  0. 1.0000     0. 
  -3   2  64     59.41   23.29  0. 1.0000     0. 
   2   1  64     65.08   23.61  0. 1.0000     0. 
  -3   2  64     67.83   22.01  0. 1.0000     0. 
   3  -2 -64     79.08   21.15  0. 1.0000     0. 
  -1   3 -64    112.70   28.30  0. 1.0000     0. 
  -2  -1 -64     89.85   25.99  0. 1.0000     0. 
   3  -2 -64     80.10   28.37  0. 1.0000     0. 
   2   1  61     43.81   32.66  0. 1.0000     0. 
  -3   2  61      2.05   31.38  0. 1.0000     0. 
   3  -2 -61     -6.03   32.47  0. 1.0000     0. 
  -2  -1 -61     11.12   30.25  0. 1.0000     0. 
   2   1  61     10.12   37.93  0. 1.0000     0. 
  -1   3 -61     12.72   22.95  0. 1.0000     0. 
   3  -2 -61     -1.06   21.93  0. 1.0000     0. 
  -3   2  58   1072.59   95.51  0. 1.0000     0. 
   2   1  58   1253.87   99.67  0. 1.0000     0. 
  -2  -1 -58   1401.33  100.68  0. 1.0000     0. 
   3  -2 -58   1193.78  100.11  0. 1.0000     0. 
   1  -3  58   1305.71  107.42  0. 1.0000     0. 
   3  -2 -58   1149.50   85.14  0. 1.0000     0. 
  -2  -1 -58   1123.71   89.80  0. 1.0000     0. 
  -1   3 -58   1225.61   93.04  0. 1.0000     0. 
   3  -2 -58   1071.77   91.29  0. 1.0000     0. 
   3  -2 -55      5.93   28.06  0. 1.0000     0. 
   2   1  55     34.57   54.43  0. 1.0000     0. 
   3  -2 -55    -15.02   45.58  0. 1.0000     0. 
  -3   2  55      7.00   50.66  0. 1.0000     0. 
  -3   2  55     16.69   60.24  0. 1.0000     0. 
   1  -3  55     52.29   66.66  0. 1.0000     0. 
  -2  -1 -55     18.23   28.73  0. 1.0000     0. 
  -1   3 -55     20.60   28.92  0. 1.0000     0. 
   3  -2 -55     -9.58   34.40  0. 1.0000     0. 
  -2  -1 -55     21.93   27.68  0. 1.0000     0. 
   3  -2 -52    414.52   58.47  0. 1.0000     0. 
  -3   2  52    416.26   86.87  0. 1.0000     0. 
  -1   3 -52    370.85   50.29  0. 1.0000     0. 
   3  -2 -52    452.46   73.15  0. 1.0000     0. 
  -3   2  52    397.11   74.26  0. 1.0000     0. 
   1  -3  52    376.14   56.79  0. 1.0000     0. 
   3  -2 -52    514.51  130.31  0. 1.0000     0. 
   2   1  52    448.69   76.30  0. 1.0000     0. 
   1  -3  52    603.16   93.00  0. 1.0000     0. 
   2   1  52    504.63   73.63  0. 1.0000     0. 
  -1   3 -52    421.22   62.32  0. 1.0000     0. 
   3  -2 -52    424.81   66.52  0. 1.0000     0. 
  -2  -1 -52    386.69   56.27  0. 1.0000     0. 
   1  -3  52    457.88   95.78  0. 1.0000     0. 
  -2  -1 -52    451.19   50.40  0. 1.0000     0. 
  -3   2  49    631.38   99.16  0. 1.0000     0. 
  -1   3 -49    601.08   66.61  0. 1.0000     0. 
   3  -2 -49    845.90   94.62  0. 1.0000     0. 
  -3   2  49    791.75   96.45  0. 1.0000     0. 
   1  -3  49    690.54   78.31  0. 1.0000     0. 
   3  -2 -49    636.66  151.23  0. 1.0000     0. 
  -2  -1 -49    686.33   66.83  0. 1.0000     0. 
   2   1  49    806.23   93.97  0. 1.0000     0. 
   1  -3  49    925.58  114.15  0. 1.0000     0. 
   2   1  49    733.03   94.48  0. 1.0000     0. 
   2   1  49    758.14  107.83  0. 1.0000     0. 
   1  -3  49    848.65  121.22  0. 1.0000     0. 
   3  -2 -49    556.45   86.88  0. 1.0000     0. 
  -2  -1 -49    673.61   78.07  0. 1.0000     0. 
  -1   3 -49    669.25   81.07  0. 1.0000     0. 
  -1   3 -46      3.49   61.73  0. 1.0000     0. 
   3  -2 -46     -8.95   94.17  0. 1.0000     0. 
  -1   3 -46    122.71  110.51  0. 1.0000     0. 
  -1   3 -46     61.81   36.77  0. 1.0000     0. 
   2   1  46     25.78   68.02  0. 1.0000     0. 
  -3   2  46     69.37   62.98  0. 1.0000     0. 
   1  -3  46     73.75   88.85  0. 1.0000     0. 
   2   1  46     68.72   65.16  0. 1.0000     0. 
  -3   2  46     66.53   71.56  0. 1.0000     0. 
   1  -3  46     42.50   69.11  0. 1.0000     0. 
   2   1  46     24.72   58.24  0. 1.0000     0. 
  -2  -1 -46     48.93   39.98  0. 1.0000     0. 
  -1   3 -46     41.98   41.65  0. 1.0000     0. 
  -1   3 -43    212.78   88.54  0. 1.0000     0. 
   3  -2 -43    829.58  177.17  0. 1.0000     0. 
  -3   2  43    897.35  135.40  0. 1.0000     0. 
   1  -3  43    852.84  125.19  0. 1.0000     0. 
  -1   3 -43   1501.63  216.65  0. 1.0000     0. 
   2   1  43    945.70  122.07  0. 1.0000     0. 
  -1   3 -43    903.46   98.40  0. 1.0000     0. 
  -2  -1 -43    895.68   89.25  0. 1.0000     0. 
   1  -3  43    985.89  125.54  0. 1.0000     0. 
  -3   2  43    909.53  102.07  0. 1.0000     0. 
   2   1  43    920.42  115.81  0. 1.0000     0. 
  -2  -1 -43    744.38   74.44  0. 1.0000     0. 
  -1   3 -43    762.84   74.27  0. 1.0000     0. 
  -3   2  43   1034.16  112.54  0. 1.0000     0. 
   2   1  43    710.28   98.36  0. 1.0000     0. 
  -2  -1 -40   1382.18  136.48  0. 1.0000     0. 
  -3   2  40   1291.75  171.85  0. 1.0000     0. 
  -2  -1 -40   1495.56  125.33  0. 1.0000     0. 
   1  -3  40   1402.65  160.65  0. 1.0000     0. 
   3  -2 -40   1284.97  226.03  0. 1.0000     0. 
  -1   3 -40   1515.99  133.84  0. 1.0000     0. 
  -1   3 -40   1940.52  246.29  0. 1.0000     0. 
   2   1  40   1530.01  147.52  0. 1.0000     0. 
   1  -3  40   1680.64  160.34  0. 1.0000     0. 
  -3   2  40   1642.85  133.16  0. 1.0000     0. 
  -2  -1 -40   1348.48  107.41  0. 1.0000     0. 
  -1   3 -40   1417.05  106.76  0. 1.0000     0. 
  -3   2  40   1411.72  133.21  0. 1.0000     0. 
  -2  -1 -37   2443.33  201.07  0. 1.0000     0. 
  -3   2  37   2396.06  243.54  0. 1.0000     0. 
  -1   3 -37   2771.56  203.62  0. 1.0000     0. 
  -1   3 -37   3511.30  334.76  0. 1.0000     0. 
   3  -2 -37   2149.71  302.75  0. 1.0000     0. 
   1  -3  37   2526.69  224.68  0. 1.0000     0. 
  -2  -1 -37   2660.95  189.56  0. 1.0000     0. 
   1  -3  37   3197.85  229.01  0. 1.0000     0. 
   2   1  37   2363.26  201.76  0. 1.0000     0. 
  -1   3 -37   3443.65  184.11  0. 1.0000     0. 
  -3   2  37   3053.68  193.57  0. 1.0000     0. 
  -2  -1 -37   2756.89  173.55  0. 1.0000     0. 
  -1   3 -37   2457.04  169.22  0. 1.0000     0. 
  -3   2  37   2577.33  192.59  0. 1.0000     0. 
  -2  -1 -34   9502.28  527.39  0. 1.0000     0. 
  -3   2  34   8225.06  572.64  0. 1.0000     0. 
   3  -2 -34   7300.95  662.53  0. 1.0000     0. 
  -2  -1 -34   9563.88  508.21  0. 1.0000     0. 
  -1   3 -34   9994.73  528.36  0. 1.0000     0. 
  -1   3 -34  12043.90  710.18  0. 1.0000     0. 
   3  -2 -34   4396.28  527.02  0. 1.0000     0. 
   1  -3  34  11387.10  549.83  0. 1.0000     0. 
  -2  -1 -31   1546.33  118.82  0. 1.0000     0. 
  -1   3 -31   1729.62  247.19  0. 1.0000     0. 
  -1   3 -31   1725.13  138.66  0. 1.0000     0. 
  -2  -1 -31   1620.91  140.87  0. 1.0000     0. 
  -3   2  31   1151.92  158.76  0. 1.0000     0. 
   3  -2 -31   1146.53  240.69  0. 1.0000     0. 
   3  -2 -28   5688.78  653.78  0. 1.0000     0. 
  -1   3 -28  11411.30  701.07  0. 1.0000     0. 
  -1   3 -28  11637.50  543.11  0. 1.0000     0. 
  -2  -1 -28  11155.20  515.11  0. 1.0000     0. 
   3  -2 -28   3417.25  529.87  0. 1.0000     0. 
  -2  -1 -28  10431.00  537.28  0. 1.0000     0. 
   3  -2 -28   9296.36  482.59  0. 1.0000     0. 
  -3   2  28   7573.53  565.06  0. 1.0000     0. 
   3  -2 -25    319.53   38.68  0. 1.0000     0. 
   3  -2 -25    259.29  190.16  0. 1.0000     0. 
  -1   3 -25    174.40  150.77  0. 1.0000     0. 
  -3   2  25    256.30   90.86  0. 1.0000     0. 
  -2  -1 -25    336.85   77.50  0. 1.0000     0. 
  -1   3 -25    281.59   67.05  0. 1.0000     0. 
  -2  -1 -25    348.82   52.02  0. 1.0000     0. 
   3  -2 -22   1789.13  105.81  0. 1.0000     0. 
  -2  -1 -22   2079.61  154.99  0. 1.0000     0. 
  -3   2  22   1738.91  174.55  0. 1.0000     0. 
  -2  -1 -22   2394.67  160.89  0. 1.0000     0. 
  -1   3 -22   1731.89  251.54  0. 1.0000     0. 
  -3   2  22   1521.91  194.92  0. 1.0000     0. 
   1  -3  22   1875.74  134.60  0. 1.0000     0. 
   3  -2 -22   1209.97  112.30  0. 1.0000     0. 
  -3   2  19    921.13  108.39  0. 1.0000     0. 
   3  -2 -19    573.13   43.90  0. 1.0000     0. 
  -1   3 -19    542.90  180.20  0. 1.0000     0. 
  -2  -1 -19    694.03   86.57  0. 1.0000     0. 
   1  -3  19    748.44   94.56  0. 1.0000     0. 
  -2  -1 -19    824.24  116.91  0. 1.0000     0. 
  -1   3 -16    647.64  184.23  0. 1.0000     0. 
   3  -2 -16   1030.70   59.04  0. 1.0000     0. 
  -2  -1 -16   1320.01  103.39  0. 1.0000     0. 
   3  -2 -16    731.95  157.98  0. 1.0000     0. 
  -2  -1 -16   1327.26  154.12  0. 1.0000     0. 
   1  -3  16   1489.71  139.86  0. 1.0000     0. 
  -1   3 -13   1661.13  255.73  0. 1.0000     0. 
  -2  -1 -13   2345.08  224.95  0. 1.0000     0. 
   1  -3  13   1882.55  209.55  0. 1.0000     0. 
   3  -2 -10  21050.10 1253.56  0. 1.0000     0. 
  -1   3 -10   8786.02 1295.79  0. 1.0000     0. 
   3  -2 -10  43833.70 1324.76  0. 1.0000     0. 
   1  -3  10  26280.70 1262.43  0. 1.0000     0. 
  -2  -1 -10  18327.80 1392.98  0. 1.0000     0. 
  -2  -1 -10  51542.20 1457.88  0. 1.0000     0. 
   1  -3  10  37596.20 1436.18  0. 1.0000     0. 
   3  -2  -7  21849.10  926.12  0. 1.0000     0. 
  -2  -1  -7  20944.00  932.24  0. 1.0000     0. 
   1  -3   7  23619.40  929.05  0. 1.0000     0. 
  -1   3  -7   7252.25  956.69  0. 1.0000     0. 
   2   1   7  24504.40  920.03  0. 1.0000     0. 
   1  -3   7   1535.07  925.89  0. 1.0000     0. 
  -2  -1  -7  13885.80 1094.31  0. 1.0000     0. 
  -2  -1  -7  18970.20 1112.77  0. 1.0000     0. 
  -2  -1  -7  13592.40 1002.65  0. 1.0000     0. 
  -3   2   4   8583.92  124.69  0. 1.0000     0. 
  -2  -1  -4  10666.20  397.21  0. 1.0000     0. 
  -3   2   1  11622.20  536.85  0. 1.0000     0. 
  -1   3  -1  10841.20  528.41  0. 1.0000     0. 
  -2  -1  -1  12412.00  533.45  0. 1.0000     0. 
   1  -3  -2   4354.79  249.33  0. 1.0000     0. 
  -3   2  -2   4939.86  251.08  0. 1.0000     0. 
   2   1  -2   4633.54  244.03  0. 1.0000     0. 
  -2  -1   2   4518.23  438.11  0. 1.0000     0. 
   1  -3  -5  85907.70 2704.35  0. 1.0000     0. 
  -3   2  -5  61405.10 2697.88  0. 1.0000     0. 
   3  -2   5  71311.80 2700.48  0. 1.0000     0. 
   1  -3  -5   4384.67 2699.35  0. 1.0000     0. 
  -2  -1   5  34461.70 2762.55  0. 1.0000     0. 
  -2  -1   5  40508.60 2854.60  0. 1.0000     0. 
  -2  -1   8  80527.90 3306.77  0. 1.0000     0. 
   3  -2   8  72636.90 3253.33  0. 1.0000     0. 
   1  -3  -8  72681.50 3263.78  0. 1.0000     0. 
  -2  -1   8  38655.39 3367.84  0. 1.0000     0. 
  -2  -1   8  48511.90 3323.09  0. 1.0000     0. 
  -2  -1   8  51082.90 3397.23  0. 1.0000     0. 
  -2  -1   8  48097.10 3404.00  0. 1.0000     0. 
   1  -3  -8  30044.80 3298.90  0. 1.0000     0. 
  -2  -1  11   3206.80  273.91  0. 1.0000     0. 
   3  -2  11   4687.73  241.91  0. 1.0000     0. 
   1  -3 -11   4350.48  264.66  0. 1.0000     0. 
  -2  -1  11   2697.41  297.59  0. 1.0000     0. 
   1  -3 -11   2399.17  298.96  0. 1.0000     0. 
  -1   3  14   8250.30  456.26  0. 1.0000     0. 
   3  -2  14   7841.72  432.89  0. 1.0000     0. 
   1  -3 -14   8379.46  476.75  0. 1.0000     0. 
   1  -3 -14   8174.81  500.25  0. 1.0000     0. 
  -1   3  17   1460.64  158.16  0. 1.0000     0. 
   2   1 -17   1629.57  230.69  0. 1.0000     0. 
   1  -3 -17   2629.58  209.79  0. 1.0000     0. 
  -3   2 -17   3232.99  210.66  0. 1.0000     0. 
   3  -2  17   2030.47  146.35  0. 1.0000     0. 
  -2  -1  17   1755.58  254.17  0. 1.0000     0. 
  -2  -1  17   2166.25  188.01  0. 1.0000     0. 
   1  -3 -17   3077.08  197.98  0. 1.0000     0. 
  -1   3  20  17693.40 1160.60  0. 1.0000     0. 
  -2  -1  20  22515.70 1163.23  0. 1.0000     0. 
   1  -3 -20  26619.20 1161.76  0. 1.0000     0. 
  -3   2 -20  31347.60 1245.39  0. 1.0000     0. 
   2   1 -20   8718.93 1203.94  0. 1.0000     0. 
   1  -3 -20  28531.30 1235.25  0. 1.0000     0. 
   3  -2  20  19824.20 1138.73  0. 1.0000     0. 
   3  -2  23     -2.32   35.32  0. 1.0000     0. 
  -3   2 -23     -7.88   80.13  0. 1.0000     0. 
  -3   2 -23     -2.78   35.72  0. 1.0000     0. 
   3  -2  23      2.36   50.26  0. 1.0000     0. 
   1  -3 -23     70.03   85.58  0. 1.0000     0. 
  -1   3  23     33.14   62.79  0. 1.0000     0. 
  -3   2 -23    154.92  103.45  0. 1.0000     0. 
  -2  -1  23     -4.89   71.53  0. 1.0000     0. 
   2   1 -26    288.02  131.21  0. 1.0000     0. 
  -3   2 -26    563.14   65.06  0. 1.0000     0. 
  -3   2 -26   1011.25  160.31  0. 1.0000     0. 
   3  -2  26    283.39   73.43  0. 1.0000     0. 
   1  -3 -26    471.25  101.41  0. 1.0000     0. 
   1  -3 -26    741.08  141.87  0. 1.0000     0. 
  -2  -1  26    818.81  133.67  0. 1.0000     0. 
  -1   3  26    585.01  100.18  0. 1.0000     0. 
   2   1 -29     23.33   96.18  0. 1.0000     0. 
   1  -3 -29     67.41   63.47  0. 1.0000     0. 
   3  -2  29     50.27   52.38  0. 1.0000     0. 
  -3   2 -29     74.90   40.74  0. 1.0000     0. 
  -3   2 -29    220.36  108.15  0. 1.0000     0. 
   1  -3 -29    232.18  104.46  0. 1.0000     0. 
  -2  -1  29     61.44   72.04  0. 1.0000     0. 
   2   1 -29     86.68  174.95  0. 1.0000     0. 
  -1   3  29     64.65   57.22  0. 1.0000     0. 
   3  -2  32    552.52   89.99  0. 1.0000     0. 
   2   1 -32    342.57  115.09  0. 1.0000     0. 
   1  -3 -32    858.76  151.53  0. 1.0000     0. 
   1  -3 -32    467.14   85.42  0. 1.0000     0. 
  -3   2 -32    595.93   68.32  0. 1.0000     0. 
  -1   3  32    550.89  100.72  0. 1.0000     0. 
  -3   2 -32    187.68   90.78  0. 1.0000     0. 
  -2  -1  32    601.85  117.84  0. 1.0000     0. 
   2   1 -32    194.85  166.40  0. 1.0000     0. 
  -3   2 -32   1244.59  179.10  0. 1.0000     0. 
  -1   3  35    169.71   74.52  0. 1.0000     0. 
   2   1 -35     83.43  155.62  0. 1.0000     0. 
  -3   2 -35     74.48   75.37  0. 1.0000     0. 
  -2  -1  35    194.78   86.27  0. 1.0000     0. 
   1  -3 -35    285.58  117.89  0. 1.0000     0. 
   3  -2  35     83.51   87.92  0. 1.0000     0. 
  -2  -1  35    165.85   72.06  0. 1.0000     0. 
  -3   2 -35    182.09   45.75  0. 1.0000     0. 
   3  -2  35     99.72   63.34  0. 1.0000     0. 
   1  -3 -35    170.15   60.45  0. 1.0000     0. 
   2   1 -35    140.93   81.41  0. 1.0000     0. 
  -3   2 -35    135.30   45.61  0. 1.0000     0. 
   2   1 -35    156.47   37.31  0. 1.0000     0. 
  -3   2 -35    107.48   34.36  0. 1.0000     0. 
   2   1 -38   2422.82  151.78  0. 1.0000     0. 
  -3   2 -38   2091.38  149.57  0. 1.0000     0. 
   3  -2  38   3018.04  321.29  0. 1.0000     0. 
  -3   2 -38   1289.70  184.47  0. 1.0000     0. 
  -1   3  38   2466.34  173.53  0. 1.0000     0. 
  -3   2 -38   2705.06  167.80  0. 1.0000     0. 
   3  -2  38   1829.86  198.56  0. 1.0000     0. 
  -2  -1  38   3063.27  195.47  0. 1.0000     0. 
   1  -3 -38   2518.83  153.59  0. 1.0000     0. 
   2   1 -38   1793.12  296.19  0. 1.0000     0. 
   2   1 -38   1726.76  199.69  0. 1.0000     0. 
   3  -2  38   2282.18  201.31  0. 1.0000     0. 
   1  -3 -38   3909.09  311.44  0. 1.0000     0. 
   1  -3 -38   2262.16  180.80  0. 1.0000     0. 
  -3   2 -38   2405.08  170.30  0. 1.0000     0. 
  -3   2 -41    220.13   45.09  0. 1.0000     0. 
   2   1 -41    173.40   43.05  0. 1.0000     0. 
  -3   2 -41    104.36   73.38  0. 1.0000     0. 
  -2  -1  41    305.38   87.93  0. 1.0000     0. 
  -3   2 -41    239.40   52.76  0. 1.0000     0. 
   3  -2  41    272.17   95.33  0. 1.0000     0. 
   1  -3 -41    188.99   50.45  0. 1.0000     0. 
  -1   3  41    281.38   72.01  0. 1.0000     0. 
   1  -3 -41    213.13   49.12  0. 1.0000     0. 
   1  -3 -41    256.13   61.17  0. 1.0000     0. 
   3  -2  41    265.01   79.01  0. 1.0000     0. 
   2   1 -41    152.84   75.20  0. 1.0000     0. 
  -3   2 -41    187.63   50.10  0. 1.0000     0. 
  -2  -1  44    171.76   63.09  0. 1.0000     0. 
   1  -3 -44    156.20   44.46  0. 1.0000     0. 
  -2  -1  44    261.44   87.24  0. 1.0000     0. 
   3  -2  44    119.30   94.22  0. 1.0000     0. 
   1  -3 -44    116.58   44.43  0. 1.0000     0. 
  -1   3  44    182.79   73.54  0. 1.0000     0. 
  -3   2 -44    102.06   70.00  0. 1.0000     0. 
  -3   2 -44    147.58   47.50  0. 1.0000     0. 
   1  -3 -44    188.67   53.66  0. 1.0000     0. 
   2   1 -44    114.46   62.22  0. 1.0000     0. 
   3  -2  44    128.91   70.69  0. 1.0000     0. 
  -2  -1  47    235.87   65.65  0. 1.0000     0. 
   1  -3 -47    137.56   42.91  0. 1.0000     0. 
   3  -2  47    194.03   87.14  0. 1.0000     0. 
  -2  -1  47    241.01   84.75  0. 1.0000     0. 
   1  -3 -47     95.85   40.86  0. 1.0000     0. 
  -1   3  47    156.98   71.09  0. 1.0000     0. 
  -3   2 -47    130.86   61.57  0. 1.0000     0. 
   3  -2  47    131.54   69.09  0. 1.0000     0. 
   2   1 -47    157.39   57.95  0. 1.0000     0. 
  -3   2 -47    161.91   47.93  0. 1.0000     0. 
   1  -3 -47    181.58   51.78  0. 1.0000     0. 
   1  -3 -50     75.28   55.15  0. 1.0000     0. 
  -2  -1  50     38.20   49.57  0. 1.0000     0. 
   1  -3 -50      2.19   34.21  0. 1.0000     0. 
  -2  -1  50     50.71   72.54  0. 1.0000     0. 
   3  -2  50     74.30   78.55  0. 1.0000     0. 
   1  -3 -50     12.98   32.28  0. 1.0000     0. 
  -1   3  50     61.74   63.18  0. 1.0000     0. 
   3  -2  50     -6.55   72.17  0. 1.0000     0. 
  -3   2 -50     27.45   46.24  0. 1.0000     0. 
  -3   2 -50     42.38   37.90  0. 1.0000     0. 
   3  -2  50     16.64   62.55  0. 1.0000     0. 
   2   1 -50     23.94   42.27  0. 1.0000     0. 
   1  -3 -50     10.92   35.04  0. 1.0000     0. 
  -2  -1  53    230.64   56.49  0. 1.0000     0. 
   1  -3 -53    407.26   65.24  0. 1.0000     0. 
   3  -2  53    356.24   82.88  0. 1.0000     0. 
  -2  -1  53    348.19   79.49  0. 1.0000     0. 
   1  -3 -53    247.15   44.72  0. 1.0000     0. 
  -1   3  53    288.42   68.41  0. 1.0000     0. 
   3  -2  53    279.52   74.84  0. 1.0000     0. 
  -2  -1  53    338.14   81.38  0. 1.0000     0. 
   1  -3 -53    272.06   49.61  0. 1.0000     0. 
   2   1 -53    292.28   55.74  0. 1.0000     0. 
  -3   2 -53    290.50   51.58  0. 1.0000     0. 
   3  -2  56    768.11   87.77  0. 1.0000     0. 
  -2  -1  56    778.40   93.16  0. 1.0000     0. 
  -1   3  56    733.33   82.75  0. 1.0000     0. 
   2   1 -56    848.16   82.20  0. 1.0000     0. 
   1  -3 -56    833.92   83.25  0. 1.0000     0. 
   3  -2  56    895.56   90.84  0. 1.0000     0. 
   1  -3 -56    676.38   69.54  0. 1.0000     0. 
   2   1 -56    716.36   75.20  0. 1.0000     0. 
  -3   2 -56    767.11   75.00  0. 1.0000     0. 
  -2  -1  56    681.75   70.78  0. 1.0000     0. 
  -1   3  59    185.44   50.07  0. 1.0000     0. 
  -2  -1  59    201.73   58.99  0. 1.0000     0. 
   1  -3 -59    173.11   45.54  0. 1.0000     0. 
   2   1 -59    233.03   46.00  0. 1.0000     0. 
   3  -2  59    223.76   54.58  0. 1.0000     0. 
   3  -2  59    256.34   57.30  0. 1.0000     0. 
   1  -3 -59    176.76   33.56  0. 1.0000     0. 
   2   1 -59    171.44   37.08  0. 1.0000     0. 
  -1   3  62    271.21   42.97  0. 1.0000     0. 
   3  -2  62    291.68   48.79  0. 1.0000     0. 
   3  -2  62    339.06   45.21  0. 1.0000     0. 
   1  -3 -62    264.73   42.51  0. 1.0000     0. 
   2   1 -62    330.25   41.84  0. 1.0000     0. 
   1  -3 -62    259.21   33.57  0. 1.0000     0. 
   2   1 -62    315.37   37.28  0. 1.0000     0. 
   1  -3 -62    205.08   29.87  0. 1.0000     0. 
   1  -3 -65     38.71   22.91  0. 1.0000     0. 
   2   1 -65     37.74   21.99  0. 1.0000     0. 
  -3   2 -65     76.48   24.38  0. 1.0000     0. 
   3  -2  65     68.87   30.55  0. 1.0000     0. 
  -1   3  65     72.81   24.79  0. 1.0000     0. 
   2  -3  65     -1.43   30.35  0. 1.0000     0. 
  -2   3 -65     13.83   22.66  0. 1.0000     0. 
   3  -1 -65      4.17   21.05  0. 1.0000     0. 
  -1  -2 -65      3.85   20.25  0. 1.0000     0. 
   1   2  65     22.31   20.90  0. 1.0000     0. 
  -1  -2 -65     -4.47   15.49  0. 1.0000     0. 
   2  -3  62    433.90   54.55  0. 1.0000     0. 
  -1  -2 -62    366.83   44.73  0. 1.0000     0. 
   3  -1 -62    390.66   47.08  0. 1.0000     0. 
   2  -3  62    397.93   55.51  0. 1.0000     0. 
   1   2  62    349.14   45.30  0. 1.0000     0. 
  -3   1  62    299.06   40.56  0. 1.0000     0. 
  -3   1  59     59.78   37.02  0. 1.0000     0. 
   3  -1 -59     68.55   38.61  0. 1.0000     0. 
  -1  -2 -59     32.82   35.53  0. 1.0000     0. 
   2  -3  59     88.88   53.90  0. 1.0000     0. 
   2  -3  59     95.92   51.94  0. 1.0000     0. 
   1   2  59     72.49   42.79  0. 1.0000     0. 
  -2   3 -59     98.49   31.34  0. 1.0000     0. 
  -1  -2 -59     72.09   28.49  0. 1.0000     0. 
  -3   1  56   1194.98  105.79  0. 1.0000     0. 
   2  -3  56   1288.72  115.62  0. 1.0000     0. 
  -3   1  56   1256.67  116.04  0. 1.0000     0. 
   1   2  56   1391.28  109.56  0. 1.0000     0. 
  -2   3 -56   1309.01  103.29  0. 1.0000     0. 
  -1  -2 -56   1310.80  101.60  0. 1.0000     0. 
   2  -3  56   1621.69  122.36  0. 1.0000     0. 
   3  -1 -56   1135.22   93.78  0. 1.0000     0. 
  -1  -2 -56   1501.20  112.68  0. 1.0000     0. 
   3  -1 -56   1432.78  112.52  0. 1.0000     0. 
  -1  -2 -53     86.31   45.93  0. 1.0000     0. 
  -2   3 -53     72.85   33.32  0. 1.0000     0. 
   3  -1 -53     40.14   50.64  0. 1.0000     0. 
   2  -3  53     51.04   38.28  0. 1.0000     0. 
  -3   1  53     35.69   51.76  0. 1.0000     0. 
  -1  -2 -53     36.31   31.28  0. 1.0000     0. 
   2  -3  53    121.25   73.52  0. 1.0000     0. 
   1   2  53    121.64   58.90  0. 1.0000     0. 
   2  -3  53     27.84   63.92  0. 1.0000     0. 
  -3   1  53     37.59   67.82  0. 1.0000     0. 
  -1  -2 -53     72.28   34.89  0. 1.0000     0. 
  -2   3 -53     42.01   35.65  0. 1.0000     0. 
   3  -1 -50    113.97   55.29  0. 1.0000     0. 
  -2   3 -50     66.43   35.78  0. 1.0000     0. 
  -3   1  50     52.99   55.45  0. 1.0000     0. 
   3  -1 -50     50.48   90.40  0. 1.0000     0. 
  -1  -2 -50     52.70   36.34  0. 1.0000     0. 
   2  -3  50    107.96   80.05  0. 1.0000     0. 
   1   2  50     30.78   56.67  0. 1.0000     0. 
  -2   3 -50     36.51   37.19  0. 1.0000     0. 
   2  -3  50     -4.37   63.94  0. 1.0000     0. 
  -1  -2 -50     87.84   38.38  0. 1.0000     0. 
   2  -3  50     50.98   70.65  0. 1.0000     0. 
  -3   1  50     11.40   74.44  0. 1.0000     0. 
   1   2  50     56.15   61.31  0. 1.0000     0. 
  -1  -2 -47    451.03   60.26  0. 1.0000     0. 
  -2   3 -47    536.11   59.62  0. 1.0000     0. 
  -3   1  47    550.81   85.90  0. 1.0000     0. 
  -2   3 -47    253.20   76.56  0. 1.0000     0. 
   3  -1 -47    505.05  150.07  0. 1.0000     0. 
  -3   1  47    573.81   94.04  0. 1.0000     0. 
   1   2  47    544.45   85.78  0. 1.0000     0. 
  -3   1  47    588.37   92.38  0. 1.0000     0. 
   2  -3  47    696.18  112.80  0. 1.0000     0. 
   2  -3  47    455.47   97.24  0. 1.0000     0. 
  -2   3 -47    523.37   71.07  0. 1.0000     0. 
  -1  -2 -47    457.71   67.23  0. 1.0000     0. 
   1   2  47    504.98   98.77  0. 1.0000     0. 
  -1  -2 -47    551.03   60.63  0. 1.0000     0. 
  -2   3 -44   1009.07   87.22  0. 1.0000     0. 
   3  -1 -44    739.39  117.81  0. 1.0000     0. 
   2  -3  44   1311.47  148.70  0. 1.0000     0. 
  -2   3 -44   1172.27  108.97  0. 1.0000     0. 
  -1  -2 -44   1094.00  102.54  0. 1.0000     0. 
   3  -1 -44   1002.85  201.52  0. 1.0000     0. 
  -2   3 -44    412.19  107.03  0. 1.0000     0. 
  -3   1  44   1172.93  119.22  0. 1.0000     0. 
   1   2  44   1138.11  114.05  0. 1.0000     0. 
  -3   1  44   1253.99  121.40  0. 1.0000     0. 
   2  -3  44   1414.52  146.43  0. 1.0000     0. 
  -1  -2 -44   1179.37   91.80  0. 1.0000     0. 
  -1  -2 -44   1016.55   90.19  0. 1.0000     0. 
  -1  -2 -41   1042.77   99.98  0. 1.0000     0. 
  -2   3 -41   1019.74  103.58  0. 1.0000     0. 
   3  -1 -41    685.90  133.05  0. 1.0000     0. 
   2  -3  41   1137.53  138.56  0. 1.0000     0. 
  -2   3 -41   2065.97  243.65  0. 1.0000     0. 
   3  -1 -41    773.46  188.01  0. 1.0000     0. 
  -2   3 -41    273.11   98.86  0. 1.0000     0. 
  -3   1  41   1053.51  153.39  0. 1.0000     0. 
  -1  -2 -41   1068.42   92.13  0. 1.0000     0. 
  -3   1  41   1150.90  116.88  0. 1.0000     0. 
   1   2  41    991.30  109.01  0. 1.0000     0. 
  -3   1  41   1267.47  120.68  0. 1.0000     0. 
  -2   3 -41   1273.09   95.74  0. 1.0000     0. 
   2  -3  41   1229.77  143.89  0. 1.0000     0. 
  -2   3 -41    878.46   82.69  0. 1.0000     0. 
  -2   3 -38   1575.62  125.81  0. 1.0000     0. 
  -1  -2 -38   1899.61  130.53  0. 1.0000     0. 
   2  -3  38   3581.34  359.64  0. 1.0000     0. 
  -3   1  38   1750.55  204.02  0. 1.0000     0. 
  -1  -2 -38   2030.00  139.16  0. 1.0000     0. 
   1   2  38   1493.48  146.89  0. 1.0000     0. 
  -3   1  38   2101.65  157.79  0. 1.0000     0. 
   2  -3  38   2288.41  192.79  0. 1.0000     0. 
  -3   1  38   2246.57  160.76  0. 1.0000     0. 
  -2   3 -38   2282.24  141.57  0. 1.0000     0. 
  -2   3 -38   1947.82  153.46  0. 1.0000     0. 
  -2   3 -38   3312.93  303.99  0. 1.0000     0. 
  -1  -2 -38   1957.31  149.68  0. 1.0000     0. 
   3  -1 -38   1187.35  257.36  0. 1.0000     0. 
   2  -3  38   1933.76  183.05  0. 1.0000     0. 
   3  -1 -38   1151.71  176.19  0. 1.0000     0. 
   2  -3  35   4126.94  393.05  0. 1.0000     0. 
  -3   1  35   2761.97  264.59  0. 1.0000     0. 
  -1  -2 -35   2982.38  213.03  0. 1.0000     0. 
   3  -1 -35   2068.04  335.52  0. 1.0000     0. 
  -2   3 -35   3180.12  212.52  0. 1.0000     0. 
  -2   3 -35   5502.31  389.30  0. 1.0000     0. 
  -1  -2 -35   3532.32  213.54  0. 1.0000     0. 
   3  -1 -35   1588.68  236.68  0. 1.0000     0. 
   2  -3  35   2895.78  237.92  0. 1.0000     0. 
  -3   1  35   3132.60  210.85  0. 1.0000     0. 
  -1  -2 -35   3108.92  188.71  0. 1.0000     0. 
   2  -3  35   3141.67  239.93  0. 1.0000     0. 
  -1  -2 -32  25048.30 1136.50  0. 1.0000     0. 
   2  -3  32  20076.90 1158.50  0. 1.0000     0. 
   3  -1 -32  10022.70 1155.90  0. 1.0000     0. 
   3  -1 -32  11892.80 1256.26  0. 1.0000     0. 
  -2   3 -32  24860.90 1139.01  0. 1.0000     0. 
  -2   3 -32  34795.61 1371.79  0. 1.0000     0. 
  -3   1  32  20824.40 1211.15  0. 1.0000     0. 
  -1  -2 -32  22779.90 1137.15  0. 1.0000     0. 
  -1  -2 -29    809.76   79.25  0. 1.0000     0. 
  -2   3 -29   1034.99  171.98  0. 1.0000     0. 
  -2   3 -29    832.64   82.32  0. 1.0000     0. 
   2  -3  29    391.87   80.54  0. 1.0000     0. 
   3  -1 -29    261.82  122.26  0. 1.0000     0. 
   3  -1 -29    361.36  197.90  0. 1.0000     0. 
   3  -1 -29    243.13   52.01  0. 1.0000     0. 
  -1  -2 -29    625.74   80.52  0. 1.0000     0. 
  -3   1  29    599.76  114.07  0. 1.0000     0. 
  -1  -2 -26     69.87   43.32  0. 1.0000     0. 
  -2   3 -26     51.22   46.41  0. 1.0000     0. 
  -2   3 -26     35.34  107.40  0. 1.0000     0. 
  -3   1  26     63.12   80.78  0. 1.0000     0. 
  -1  -2 -26     51.64   54.38  0. 1.0000     0. 
  -2   3 -23    610.47  140.49  0. 1.0000     0. 
  -3   1  23    277.40   93.43  0. 1.0000     0. 
  -2   3 -23    562.20   65.99  0. 1.0000     0. 
   2  -3  23    532.58   72.01  0. 1.0000     0. 
  -3   1  23    307.23   62.32  0. 1.0000     0. 
  -1  -2 -23    365.10   70.89  0. 1.0000     0. 
  -3   1  20    622.03  113.88  0. 1.0000     0. 
  -1  -2 -20    623.66   74.23  0. 1.0000     0. 
  -2   3 -20    981.92  156.19  0. 1.0000     0. 
   3  -1 -20     31.56  157.10  0. 1.0000     0. 
   2  -3  20    591.46   76.50  0. 1.0000     0. 
  -3   1  20    514.15  152.39  0. 1.0000     0. 
   2  -3  20    338.48   98.81  0. 1.0000     0. 
  -1  -2 -20    892.73  112.82  0. 1.0000     0. 
  -1  -2 -17   3352.29  180.83  0. 1.0000     0. 
  -3   1  17   5496.90  259.45  0. 1.0000     0. 
   2  -3  17   4316.17  198.12  0. 1.0000     0. 
  -2   3 -17   4431.93  292.55  0. 1.0000     0. 
  -3   1  17   2864.45  302.55  0. 1.0000     0. 
  -1  -2 -17   2717.32  293.15  0. 1.0000     0. 
  -1  -2 -17   5414.98  262.56  0. 1.0000     0. 
  -1  -2 -14  40424.00 1951.69  0. 1.0000     0. 
  -2   3 -14  33937.90 2010.53  0. 1.0000     0. 
   2  -3  14  37607.10 1954.23  0. 1.0000     0. 
   2  -3  14  32914.10 1959.12  0. 1.0000     0. 
  -1  -2 -14  45177.10 2024.39  0. 1.0000     0. 
  -2   3 -11    277.09   82.49  0. 1.0000     0. 
  -1  -2 -11    478.71   99.47  0. 1.0000     0. 
  -1  -2 -11    383.71  110.86  0. 1.0000     0. 
   3  -1  -8   5372.46  336.11  0. 1.0000     0. 
  -1  -2  -8   4803.90  483.53  0. 1.0000     0. 
  -1  -2  -8  10578.50  473.85  0. 1.0000     0. 
  -1  -2  -8   6410.92  402.87  0. 1.0000     0. 
   2  -3   8  11156.40  407.48  0. 1.0000     0. 
  -1  -2  -8   3234.64  457.00  0. 1.0000     0. 
  -2   3  -8   7220.60  378.34  0. 1.0000     0. 
   3  -1  -5   6715.79  389.19  0. 1.0000     0. 
  -1  -2  -5   5835.01  468.98  0. 1.0000     0. 
   3  -1  -2  23710.70 1131.29  0. 1.0000     0. 
  -2   3  -2  20664.10 1127.55  0. 1.0000     0. 
  -1  -2  -2  22722.40 1124.30  0. 1.0000     0. 
  -3   1   2  19909.10 1131.18  0. 1.0000     0. 
  -1  -2  -2  22041.20 1203.72  0. 1.0000     0. 
  -2   3   1  36179.50  980.70  0. 1.0000     0. 
  -1  -2   1  33547.40 1107.68  0. 1.0000     0. 
  -1  -2   4  81609.61 5133.26  0. 1.0000     0. 
   2  -3  -4  61804.50 5125.89  0. 1.0000     0. 
  -1  -2   7  33079.80  923.95  0. 1.0000     0. 
  -1  -2   7  53787.11  722.92  0. 1.0000     0. 
  -1  -2   7  29487.20  870.20  0. 1.0000     0. 
  -1  -2   7  45655.80  765.14  0. 1.0000     0. 
  -1  -2  10   7816.00  590.85  0. 1.0000     0. 
   2  -3 -10   2148.73  582.06  0. 1.0000     0. 
   3  -1  10  12865.50  567.16  0. 1.0000     0. 
   1   2 -10  11547.80  614.15  0. 1.0000     0. 
  -1  -2  10   8071.22  604.98  0. 1.0000     0. 
  -1  -2  10  19818.80  710.22  0. 1.0000     0. 
  -1  -2  13   1522.77  131.46  0. 1.0000     0. 
   1   2 -13   2400.67  206.33  0. 1.0000     0. 
   3  -1  13   2705.84  103.44  0. 1.0000     0. 
   2  -3 -13    949.86  175.38  0. 1.0000     0. 
  -1  -2  13   2660.38  160.33  0. 1.0000     0. 
  -1  -2  13   2558.64  184.24  0. 1.0000     0. 
   2  -3 -16  18813.40 1574.68  0. 1.0000     0. 
   3  -1  16  33450.00 1503.76  0. 1.0000     0. 
   1   2 -16  17502.70 1572.41  0. 1.0000     0. 
   2  -3 -16  36757.80 1608.34  0. 1.0000     0. 
  -3   1 -16  22220.10 1604.82  0. 1.0000     0. 
  -1  -2  16  34537.30 1564.12  0. 1.0000     0. 
  -2   3  19   2785.02  200.37  0. 1.0000     0. 
   3  -1  19   2247.99  161.18  0. 1.0000     0. 
   2  -3 -19   2202.29  266.77  0. 1.0000     0. 
  -3   1 -19   2523.29  252.78  0. 1.0000     0. 
   2  -3 -19   1702.78  193.94  0. 1.0000     0. 
  -1  -2  19   2934.57  202.43  0. 1.0000     0. 
   2  -3 -22   5698.42  281.54  0. 1.0000     0. 
  -3   1 -22   4710.58  299.85  0. 1.0000     0. 
  -3   1 -22   3337.52  303.48  0. 1.0000     0. 
  -3   1 -22   4380.03  308.33  0. 1.0000     0. 
  -2   3  22   3237.10  291.99  0. 1.0000     0. 
   2  -3 -22   4290.40  386.85  0. 1.0000     0. 
   2  -3 -25    373.98  134.42  0. 1.0000     0. 
  -1  -2  25    318.77   91.96  0. 1.0000     0. 
  -2   3  25    301.56   82.72  0. 1.0000     0. 
   1   2 -25     90.90  173.71  0. 1.0000     0. 
  -3   1 -25    202.61   93.70  0. 1.0000     0. 
   1   2 -25    280.36  114.64  0. 1.0000     0. 
   2  -3 -25    213.46  109.42  0. 1.0000     0. 
  -2   3  28    801.51  123.24  0. 1.0000     0. 
   1   2 -28    409.83  209.61  0. 1.0000     0. 
  -3   1 -28    630.07  115.18  0. 1.0000     0. 
  -1  -2  28   1009.81  137.85  0. 1.0000     0. 
   2  -3 -28    832.85  140.30  0. 1.0000     0. 
   1   2 -28    848.12  132.10  0. 1.0000     0. 
  -1  -2  31     93.71   73.01  0. 1.0000     0. 
   2  -3 -31    -23.82  101.52  0. 1.0000     0. 
   1   2 -31    -64.25  151.71  0. 1.0000     0. 
  -3   1 -31    -19.97   74.05  0. 1.0000     0. 
  -2   3  31      4.97   60.13  0. 1.0000     0. 
   3  -1  31     -6.59   51.35  0. 1.0000     0. 
   1   2 -31     36.77   76.42  0. 1.0000     0. 
   2  -3 -31     -4.42   74.08  0. 1.0000     0. 
  -3   1 -34   2793.33  253.22  0. 1.0000     0. 
  -2   3  34   3971.34  293.85  0. 1.0000     0. 
   2  -3 -34   3165.41  263.48  0. 1.0000     0. 
   3  -1  34   3672.77  257.17  0. 1.0000     0. 
   1   2 -34   3121.00  258.87  0. 1.0000     0. 
   1   2 -34   3272.92  394.61  0. 1.0000     0. 
   3  -1  37    441.82  157.56  0. 1.0000     0. 
  -3   1 -37    292.03   86.69  0. 1.0000     0. 
  -2   3  37    271.26   87.48  0. 1.0000     0. 
   2  -3 -37    478.57  134.27  0. 1.0000     0. 
   1   2 -37    197.97  159.18  0. 1.0000     0. 
  -2   3  37    354.76   69.95  0. 1.0000     0. 
  -1  -2  37    297.19   73.94  0. 1.0000     0. 
  -3   1 -37    303.22   57.12  0. 1.0000     0. 
  -1  -2  37    405.25   92.65  0. 1.0000     0. 
   3  -1  37    258.90   97.02  0. 1.0000     0. 
   3  -1  37    227.11   72.98  0. 1.0000     0. 
   1   2 -37    192.49   74.46  0. 1.0000     0. 
   2  -3 -37    313.77   77.98  0. 1.0000     0. 
   1   2 -37    351.52   47.59  0. 1.0000     0. 
  -3   1 -37    284.09   46.55  0. 1.0000     0. 
   1   2 -40    381.38   51.57  0. 1.0000     0. 
  -3   1 -40    425.94   54.11  0. 1.0000     0. 
   2  -3 -40    499.99  136.35  0. 1.0000     0. 
  -2   3  40    414.65  100.10  0. 1.0000     0. 
   1   2 -40    238.41  154.73  0. 1.0000     0. 
  -1  -2  40    376.81   85.35  0. 1.0000     0. 
  -2   3  40    414.78   79.75  0. 1.0000     0. 
  -1  -2  40    513.00   98.75  0. 1.0000     0. 
  -3   1 -40    480.01   65.95  0. 1.0000     0. 
   3  -1  40    426.98  102.71  0. 1.0000     0. 
  -3   1 -40    276.44   82.91  0. 1.0000     0. 
   3  -1  40    290.22   82.24  0. 1.0000     0. 
   2  -3 -40    287.92   78.09  0. 1.0000     0. 
   1   2 -40    318.00   79.51  0. 1.0000     0. 
  -1  -2  43   1247.06  114.71  0. 1.0000     0. 
   3  -1  43   1322.81  146.11  0. 1.0000     0. 
   2  -3 -43   1137.31  122.88  0. 1.0000     0. 
   1   2 -43   1451.61  226.17  0. 1.0000     0. 
   2  -3 -43   1855.81  221.98  0. 1.0000     0. 
   1   2 -43   1157.18  125.29  0. 1.0000     0. 
  -3   1 -43   1057.29  127.87  0. 1.0000     0. 
  -1  -2  43   1708.47  148.30  0. 1.0000     0. 
   3  -1  43   1356.64  142.66  0. 1.0000     0. 
  -2   3  43   1275.06  121.96  0. 1.0000     0. 
   1   2 -43   1163.89   96.67  0. 1.0000     0. 
  -3   1 -43   1267.35   98.43  0. 1.0000     0. 
   1   2 -46     15.09   35.58  0. 1.0000     0. 
  -3   1 -46     30.78   36.69  0. 1.0000     0. 
  -1  -2  46     33.38   51.30  0. 1.0000     0. 
   1   2 -46     59.60  117.28  0. 1.0000     0. 
   2  -3 -46      4.41   38.10  0. 1.0000     0. 
  -2   3  46     85.48   67.72  0. 1.0000     0. 
   3  -1  46    -63.09   91.22  0. 1.0000     0. 
  -1  -2  46     76.81   80.99  0. 1.0000     0. 
  -3   1 -46     18.76   53.32  0. 1.0000     0. 
   3  -1  46      8.55   61.50  0. 1.0000     0. 
   1   2 -46    -12.13   44.35  0. 1.0000     0. 
   2  -3 -46      8.73   40.09  0. 1.0000     0. 
  -3   1 -49    111.42   39.87  0. 1.0000     0. 
  -1  -2  49    129.92   54.26  0. 1.0000     0. 
   1   2 -49    244.84  121.12  0. 1.0000     0. 
   3  -1  49    103.21   72.22  0. 1.0000     0. 
  -2   3  49    184.17   70.74  0. 1.0000     0. 
   2  -3 -49    125.74   43.20  0. 1.0000     0. 
   3  -1  49    104.62   76.76  0. 1.0000     0. 
  -1  -2  49    177.69   83.76  0. 1.0000     0. 
   1   2 -49    154.92   51.10  0. 1.0000     0. 
   3  -1  49    151.57   68.74  0. 1.0000     0. 
   2  -3 -49    121.08   45.36  0. 1.0000     0. 
  -3   1 -49    152.71   58.32  0. 1.0000     0. 
   1   2 -52     49.73   93.58  0. 1.0000     0. 
   3  -1  52     16.01   64.23  0. 1.0000     0. 
  -2   3  52     42.27   64.67  0. 1.0000     0. 
   2  -3 -52     81.62   36.67  0. 1.0000     0. 
  -1  -2  52     35.17   44.33  0. 1.0000     0. 
   2  -3 -52     23.60   37.10  0. 1.0000     0. 
   1   2 -52     20.25   37.48  0. 1.0000     0. 
   3  -1  52     79.74   65.59  0. 1.0000     0. 
  -1  -2  52    117.23   76.48  0. 1.0000     0. 
  -1  -2  55    806.74   92.13  0. 1.0000     0. 
   3  -1  55    709.81   83.21  0. 1.0000     0. 
  -2   3  55    704.72   82.83  0. 1.0000     0. 
  -1  -2  55    515.55   61.71  0. 1.0000     0. 
   2  -3 -55    475.57   57.68  0. 1.0000     0. 
   2  -3 -55    496.91   62.50  0. 1.0000     0. 
   1   2 -55    560.64   67.34  0. 1.0000     0. 
  -2   3  55    653.80   82.06  0. 1.0000     0. 
   3  -1  55    713.72   84.11  0. 1.0000     0. 
   3  -1  58    897.94   84.61  0. 1.0000     0. 
   3  -1  58    925.02   81.23  0. 1.0000     0. 
   2  -3 -58    787.27   70.60  0. 1.0000     0. 
   1   2 -58    776.22   72.86  0. 1.0000     0. 
  -2   3  58    809.32   81.79  0. 1.0000     0. 
  -2   3  61    138.70   40.40  0. 1.0000     0. 
   3  -1  61    161.20   46.32  0. 1.0000     0. 
   3  -1  61    201.98   39.69  0. 1.0000     0. 
   1   2 -61    189.69   39.46  0. 1.0000     0. 
  -3   1 -61    193.26   38.52  0. 1.0000     0. 
   2  -3 -61    171.50   31.11  0. 1.0000     0. 
   1   2 -61    178.66   32.89  0. 1.0000     0. 
  -2   3  64    112.22   28.83  0. 1.0000     0. 
   3  -1  64    123.41   35.77  0. 1.0000     0. 
   1   2 -64    144.49   24.48  0. 1.0000     0. 
  -3   1 -64    159.78   29.71  0. 1.0000     0. 
   1   2 -64    167.30   29.34  0. 1.0000     0. 
   1   2 -67      8.07   12.88  0. 1.0000     0. 
  -3   1 -67     -4.27   12.84  0. 1.0000     0. 
  -2   3  67     25.22   12.15  0. 1.0000     0. 
   3   0 -66     54.33   18.02  0. 1.0000     0. 
   3  -3  66     63.61   27.79  0. 1.0000     0. 
   0   3  66     56.83   18.92  0. 1.0000     0. 
   0   3  63     78.11   31.49  0. 1.0000     0. 
   0  -3 -63     53.94   21.64  0. 1.0000     0. 
   3  -3  63    105.77   36.10  0. 1.0000     0. 
   0  -3 -63    102.62   29.23  0. 1.0000     0. 
   3   0 -63     90.94   28.72  0. 1.0000     0. 
   3  -3  63    114.69   39.22  0. 1.0000     0. 
   3   0 -63     69.20   21.74  0. 1.0000     0. 
  -3   0  60    100.14   32.85  0. 1.0000     0. 
   0   3  60    148.32   43.04  0. 1.0000     0. 
   0  -3 -60    146.91   39.65  0. 1.0000     0. 
   3   0 -60    148.48   38.35  0. 1.0000     0. 
   3  -3  60    166.37   51.63  0. 1.0000     0. 
   3  -3  60    153.65   50.75  0. 1.0000     0. 
   0  -3 -60    142.99   29.78  0. 1.0000     0. 
   3   0 -60    127.09   31.88  0. 1.0000     0. 
  -3   0  57   1057.61   91.25  0. 1.0000     0. 
   0   3  57   1287.02   99.94  0. 1.0000     0. 
  -3   0  57   1200.32  108.44  0. 1.0000     0. 
   3  -3  57   1275.64  106.64  0. 1.0000     0. 
   0  -3 -57   1267.83   99.84  0. 1.0000     0. 
   3   0 -57   1288.41   99.69  0. 1.0000     0. 
   3  -3  57   1513.10  111.08  0. 1.0000     0. 
   3   0 -57    868.48   79.63  0. 1.0000     0. 
   3   0 -57   1096.18   95.02  0. 1.0000     0. 
  -3   3 -57   1169.86   92.93  0. 1.0000     0. 
   0  -3 -57   1105.55   87.98  0. 1.0000     0. 
   3   0 -54    568.16   71.56  0. 1.0000     0. 
   0  -3 -54    641.05   75.46  0. 1.0000     0. 
  -3   0  54    433.72   67.26  0. 1.0000     0. 
  -3   0  54    502.59   85.95  0. 1.0000     0. 
   3  -3  54    519.69   82.68  0. 1.0000     0. 
   0   3  54    541.74   76.01  0. 1.0000     0. 
   3  -3  54    658.41   91.99  0. 1.0000     0. 
   0  -3 -54    436.22   50.37  0. 1.0000     0. 
   3   0 -54    456.10   64.98  0. 1.0000     0. 
  -3   3 -54    507.97   61.89  0. 1.0000     0. 
   0  -3 -54    499.19   60.53  0. 1.0000     0. 
   0  -3 -51    190.86   58.86  0. 1.0000     0. 
  -3   0  51     89.34   56.03  0. 1.0000     0. 
   3   0 -51    110.17   97.63  0. 1.0000     0. 
   0  -3 -51     93.96   37.21  0. 1.0000     0. 
  -3   0  51     96.59   74.55  0. 1.0000     0. 
   3  -3  51     53.10   68.01  0. 1.0000     0. 
   0   3  51    172.30   62.45  0. 1.0000     0. 
   3  -3  51    164.79   82.53  0. 1.0000     0. 
   0  -3 -51    105.41   37.54  0. 1.0000     0. 
   3   0 -51    122.07   48.90  0. 1.0000     0. 
   0  -3 -51    137.86   42.13  0. 1.0000     0. 
   0   3  51    112.14   65.61  0. 1.0000     0. 
  -3   3 -51    166.86   45.49  0. 1.0000     0. 
   3  -3  51    132.24   67.79  0. 1.0000     0. 
   0  -3 -48     54.15   37.37  0. 1.0000     0. 
  -3   3 -48     41.86   35.95  0. 1.0000     0. 
   3   0 -48     50.60   52.39  0. 1.0000     0. 
   3  -3  48    110.80   69.46  0. 1.0000     0. 
  -3   0  48    113.36   60.13  0. 1.0000     0. 
   3   0 -48    103.03  112.51  0. 1.0000     0. 
   0  -3 -48     65.27   36.36  0. 1.0000     0. 
   3  -3  48     13.80   66.28  0. 1.0000     0. 
   0   3  48    121.51   64.72  0. 1.0000     0. 
  -3   0  48     62.38   75.37  0. 1.0000     0. 
   3  -3  48     42.30   83.23  0. 1.0000     0. 
  -3   0  48     46.76   74.26  0. 1.0000     0. 
   0  -3 -48     80.88   42.22  0. 1.0000     0. 
  -3   3 -48      6.71   55.14  0. 1.0000     0. 
  -3   0  45     55.89   58.73  0. 1.0000     0. 
   3   0 -45     31.48  111.54  0. 1.0000     0. 
  -3   3 -45     27.18   65.96  0. 1.0000     0. 
   3   0 -45     33.13   58.50  0. 1.0000     0. 
  -3   3 -45     41.35   41.70  0. 1.0000     0. 
   0  -3 -45      4.65   38.37  0. 1.0000     0. 
   3  -3  45     31.84   66.54  0. 1.0000     0. 
   3  -3  45     15.99   92.74  0. 1.0000     0. 
  -3   0  45     73.66   77.09  0. 1.0000     0. 
   0  -3 -45     12.10   32.95  0. 1.0000     0. 
   0   3  45     10.72   62.99  0. 1.0000     0. 
  -3   0  45     34.38   75.19  0. 1.0000     0. 
   0  -3 -45     19.98   41.73  0. 1.0000     0. 
   0  -3 -42   1173.17   98.90  0. 1.0000     0. 
   3  -3  42   1787.38  268.15  0. 1.0000     0. 
  -3   0  42   1102.55  107.40  0. 1.0000     0. 
   3   0 -42    732.16  209.39  0. 1.0000     0. 
  -3   3 -42    402.43  106.67  0. 1.0000     0. 
   3  -3  42    992.40  131.20  0. 1.0000     0. 
   3   0 -42    700.88  121.61  0. 1.0000     0. 
   0  -3 -42    980.76  102.64  0. 1.0000     0. 
  -3   3 -42    998.56   98.38  0. 1.0000     0. 
   3  -3  42   1370.32  146.94  0. 1.0000     0. 
  -3   0  42   1199.23  122.86  0. 1.0000     0. 
  -3   3 -42   1115.20   95.65  0. 1.0000     0. 
   0  -3 -42   1000.78   87.96  0. 1.0000     0. 
   0   3  42   1029.26  109.68  0. 1.0000     0. 
  -3   0  42   1084.09  114.24  0. 1.0000     0. 
   0  -3 -39    621.99   71.43  0. 1.0000     0. 
   3  -3  39    682.58  192.04  0. 1.0000     0. 
  -3   3 -39    216.01   89.58  0. 1.0000     0. 
  -3   0  39    443.41  111.90  0. 1.0000     0. 
   3  -3  39    545.14   97.38  0. 1.0000     0. 
   0  -3 -39    532.04   73.22  0. 1.0000     0. 
  -3   3 -39    581.74   73.75  0. 1.0000     0. 
   3   0 -39    215.09   98.71  0. 1.0000     0. 
   3  -3  39    596.99  111.83  0. 1.0000     0. 
  -3   3 -39    592.64   68.74  0. 1.0000     0. 
  -3   0  39    560.23   95.30  0. 1.0000     0. 
   0  -3 -39    532.90   65.12  0. 1.0000     0. 
   0   3  39    552.67   84.65  0. 1.0000     0. 
   3  -3  36     19.59  132.41  0. 1.0000     0. 
  -3   0  36     69.91   82.45  0. 1.0000     0. 
  -3   3 -36     50.59  100.42  0. 1.0000     0. 
   0   3  36      6.11   53.41  0. 1.0000     0. 
   0  -3 -36     46.17   35.92  0. 1.0000     0. 
  -3   3 -36     19.93   43.58  0. 1.0000     0. 
   3   0 -36     11.35   81.57  0. 1.0000     0. 
   0  -3 -36     49.31   41.01  0. 1.0000     0. 
   3  -3  36     16.20   55.46  0. 1.0000     0. 
  -3   0  36      9.48   63.31  0. 1.0000     0. 
  -3   3 -36     16.48   34.68  0. 1.0000     0. 
   3  -3  36     60.57   86.98  0. 1.0000     0. 
  -3   0  33   5632.41  419.33  0. 1.0000     0. 
   0  -3 -33   6583.30  353.63  0. 1.0000     0. 
  -3   3 -33   6166.46  342.10  0. 1.0000     0. 
  -3   0  30   2166.38  217.20  0. 1.0000     0. 
  -3   3 -30   3582.07  289.28  0. 1.0000     0. 
  -3   3 -30   2027.47  144.15  0. 1.0000     0. 
   0  -3 -30   3279.15  272.18  0. 1.0000     0. 
   3  -3  30   1450.66  156.17  0. 1.0000     0. 
   0  -3 -30   2237.13  156.29  0. 1.0000     0. 
   3   0 -30    667.99  181.22  0. 1.0000     0. 
  -3   3 -27    361.16  117.49  0. 1.0000     0. 
  -3   0  27    184.32   88.07  0. 1.0000     0. 
   0  -3 -27    462.28  112.38  0. 1.0000     0. 
   0   3  27    230.07   67.66  0. 1.0000     0. 
   3  -3  27     61.74   54.17  0. 1.0000     0. 
   0  -3 -27    245.45   60.01  0. 1.0000     0. 
  -3   3 -27    211.79   46.09  0. 1.0000     0. 
   0   3  24  11305.10  460.88  0. 1.0000     0. 
  -3   0  24   8799.28  493.07  0. 1.0000     0. 
  -3   0  24   9037.35  405.99  0. 1.0000     0. 
   3  -3  24   6500.32  405.79  0. 1.0000     0. 
  -3   3 -24   9966.37  400.30  0. 1.0000     0. 
  -3   3 -24  16101.10  595.93  0. 1.0000     0. 
   0  -3 -24  18649.90  589.62  0. 1.0000     0. 
   3  -3  24   1748.04  373.83  0. 1.0000     0. 
   0   3  21    370.23   71.78  0. 1.0000     0. 
  -3   0  21    294.52  100.03  0. 1.0000     0. 
   0  -3 -21    809.02  118.65  0. 1.0000     0. 
   3  -3  21    363.34   65.61  0. 1.0000     0. 
  -3   3 -21    691.59  124.25  0. 1.0000     0. 
  -3   0  21    353.88   91.06  0. 1.0000     0. 
   3  -3  21     -9.80   45.95  0. 1.0000     0. 
   0   3  18   1516.44  116.19  0. 1.0000     0. 
   3  -3  18   1989.32  112.15  0. 1.0000     0. 
  -3   3 -18   3160.65  195.57  0. 1.0000     0. 
   0  -3 -18   3169.44  181.01  0. 1.0000     0. 
  -3   0  18   1190.47  146.33  0. 1.0000     0. 
   0  -3 -18   2194.41  156.76  0. 1.0000     0. 
  -3   0  18   1511.54  240.18  0. 1.0000     0. 
   0   3  15   6457.68  502.84  0. 1.0000     0. 
   0  -3 -15  10036.50  573.25  0. 1.0000     0. 
  -3   3 -15  13240.90  575.86  0. 1.0000     0. 
   3   0 -15  11990.00  572.86  0. 1.0000     0. 
   3  -3  15   9400.60  503.01  0. 1.0000     0. 
   0  -3 -15  10742.40  563.28  0. 1.0000     0. 
  -3   0  15   6883.51  633.37  0. 1.0000     0. 
   0   3  12    691.66   78.06  0. 1.0000     0. 
   0  -3 -12   1131.60  150.94  0. 1.0000     0. 
  -3   3 -12   1179.51  108.17  0. 1.0000     0. 
   3  -3  12    909.33   72.56  0. 1.0000     0. 
  -3   0  12   1234.52  258.68  0. 1.0000     0. 
   0   3   9    770.29   72.68  0. 1.0000     0. 
   0  -3  -9   1117.66  163.06  0. 1.0000     0. 
   3  -3   9    980.72   68.84  0. 1.0000     0. 
  -3   0   9    736.00  233.73  0. 1.0000     0. 
   0  -3  -9   1150.95  157.68  0. 1.0000     0. 
   3   0  -6   5291.55  306.47  0. 1.0000     0. 
   0  -3  -6   8460.85  445.35  0. 1.0000     0. 
   3  -3   6   5874.45  313.62  0. 1.0000     0. 
   0  -3  -6   7637.51  432.56  0. 1.0000     0. 
   3   0  -3  21247.00 1060.28  0. 1.0000     0. 
   0  -3  -3  24723.40 1063.71  0. 1.0000     0. 
   0  -3  -3  24150.90 1179.58  0. 1.0000     0. 
  -3   3   0  53682.50 2865.73  0. 1.0000     0. 
   0  -3   0  58061.10 2862.24  0. 1.0000     0. 
  -3   0   0  55398.90 2866.69  0. 1.0000     0. 
   0  -3   0  56044.40 2969.37  0. 1.0000     0. 
  -3   0  -3  19476.40 1105.40  0. 1.0000     0. 
  -3   0  -3  22186.10 1114.92  0. 1.0000     0. 
   3  -3  -3  22576.50 1110.76  0. 1.0000     0. 
   0  -3   3  22254.10 1104.62  0. 1.0000     0. 
  -3   0  -6   6721.05  414.15  0. 1.0000     0. 
   3  -3  -6   7577.36  418.83  0. 1.0000     0. 
  -3   0  -6   7966.40  429.32  0. 1.0000     0. 
   0  -3   6   6941.86  508.08  0. 1.0000     0. 
   0  -3   6   9606.66  421.00  0. 1.0000     0. 
   3   0   6   7791.38  412.39  0. 1.0000     0. 
   0  -3   6   8731.51  516.96  0. 1.0000     0. 
  -3   0  -6   5520.13  594.75  0. 1.0000     0. 
  -3   0  -9    382.93   60.91  0. 1.0000     0. 
   3  -3  -9    504.74   48.04  0. 1.0000     0. 
   3   0   9    650.88   45.36  0. 1.0000     0. 
   3  -3  -9    932.24   95.65  0. 1.0000     0. 
   0   3  -9    305.65  115.65  0. 1.0000     0. 
  -3   0  -9    540.85  234.97  0. 1.0000     0. 
   0  -3   9    505.91  134.42  0. 1.0000     0. 
   0  -3   9    734.07  130.67  0. 1.0000     0. 
   3  -3 -12  12239.80  617.71  0. 1.0000     0. 
  -3   0 -12  10224.70  630.64  0. 1.0000     0. 
   0  -3  12  12216.30  707.18  0. 1.0000     0. 
   3   0  12  13199.80  615.17  0. 1.0000     0. 
   3  -3 -12  11057.10  694.55  0. 1.0000     0. 
  -3   0 -12  10753.50  787.91  0. 1.0000     0. 
   0  -3  12  13428.00  690.38  0. 1.0000     0. 
   3  -3 -15   2817.68  279.80  0. 1.0000     0. 
   3   0  15   8197.10  175.88  0. 1.0000     0. 
   0  -3  15   8660.45  283.07  0. 1.0000     0. 
  -3   0 -15   7024.33  411.67  0. 1.0000     0. 
   0  -3  18    365.71   97.47  0. 1.0000     0. 
  -3   0 -18    429.07  170.77  0. 1.0000     0. 
   3  -3 -21     18.12   50.88  0. 1.0000     0. 
   0  -3  21     58.40   60.19  0. 1.0000     0. 
  -3   0 -21     54.70   95.98  0. 1.0000     0. 
  -3   0 -21     67.81   79.50  0. 1.0000     0. 
   0   3 -21     11.64  169.28  0. 1.0000     0. 
  -3   3  21    106.48   63.75  0. 1.0000     0. 
   3  -3 -21     80.75  161.88  0. 1.0000     0. 
   0   3 -24     47.59   78.99  0. 1.0000     0. 
  -3   0 -24    192.94   42.97  0. 1.0000     0. 
  -3   3  24      4.43   63.43  0. 1.0000     0. 
   3  -3 -24     65.34  152.13  0. 1.0000     0. 
   0   3 -24    -49.51  161.87  0. 1.0000     0. 
   3  -3 -27    -30.80  113.82  0. 1.0000     0. 
   0   3 -27     53.44   65.95  0. 1.0000     0. 
  -3   0 -27     67.12   35.63  0. 1.0000     0. 
  -3   3  27    -15.04   73.76  0. 1.0000     0. 
  -3   0 -27    114.75   77.29  0. 1.0000     0. 
   3  -3 -27    -20.89  138.40  0. 1.0000     0. 
   0   3 -27     35.30  152.65  0. 1.0000     0. 
  -3   0 -30   3369.14  193.32  0. 1.0000     0. 
   0   3 -30   2594.20  340.87  0. 1.0000     0. 
   3  -3 -30   3097.74  343.42  0. 1.0000     0. 
   0   3 -30   3065.53  225.90  0. 1.0000     0. 
  -3   3  30   2638.72  247.47  0. 1.0000     0. 
  -3   0 -30   3372.45  234.64  0. 1.0000     0. 
   3  -3 -33   7032.63  533.34  0. 1.0000     0. 
  -3   0 -33   6967.71  369.43  0. 1.0000     0. 
   0   3 -33   6797.37  399.65  0. 1.0000     0. 
   3   0  33   6263.70  395.72  0. 1.0000     0. 
   0   3 -33   6183.35  536.14  0. 1.0000     0. 
  -3   0 -33   6625.69  406.07  0. 1.0000     0. 
  -3   3  33   5459.41  427.37  0. 1.0000     0. 
  -3   3  36   1435.66  174.08  0. 1.0000     0. 
  -3   0 -36   1464.78  149.38  0. 1.0000     0. 
  -3   3  36   1402.24  126.46  0. 1.0000     0. 
   0  -3  36   1217.70  128.27  0. 1.0000     0. 
  -3   0 -36   1729.33  125.81  0. 1.0000     0. 
   0  -3  36   1946.54  162.34  0. 1.0000     0. 
   3   0  36    810.05  137.79  0. 1.0000     0. 
   3   0  36   1724.78  157.10  0. 1.0000     0. 
   0   3 -36   1260.58  235.73  0. 1.0000     0. 
   3  -3 -36    910.57  151.07  0. 1.0000     0. 
  -3   0 -36   1550.47  122.19  0. 1.0000     0. 
   3  -3 -36   1664.40  237.95  0. 1.0000     0. 
   0   3 -36   1517.04  142.26  0. 1.0000     0. 
   0   3 -36   1533.62  107.03  0. 1.0000     0. 
  -3   0 -36   1646.14  109.40  0. 1.0000     0. 
  -3   0 -39    391.95   62.16  0. 1.0000     0. 
   3   0  39    396.71   84.28  0. 1.0000     0. 
   3  -3 -39    250.48   85.19  0. 1.0000     0. 
   0   3 -39    290.87   71.15  0. 1.0000     0. 
   3  -3 -39    336.76  128.37  0. 1.0000     0. 
   0   3 -39    340.82  159.48  0. 1.0000     0. 
  -3   3  39    285.77   94.97  0. 1.0000     0. 
  -3   0 -39    441.73   85.53  0. 1.0000     0. 
   3   0  39    333.83   92.03  0. 1.0000     0. 
  -3   0 -39    522.00   67.61  0. 1.0000     0. 
   0  -3  39    419.44  100.47  0. 1.0000     0. 
   0  -3  39    280.37   74.86  0. 1.0000     0. 
  -3   3  39    402.08   81.83  0. 1.0000     0. 
  -3   0 -39    329.77   50.96  0. 1.0000     0. 
   0   3 -39    405.11   51.04  0. 1.0000     0. 
  -3   0 -42    220.78   45.56  0. 1.0000     0. 
   0   3 -42    228.28   46.54  0. 1.0000     0. 
   0  -3  42    250.01   55.29  0. 1.0000     0. 
  -3   3  42    202.41   79.94  0. 1.0000     0. 
   3  -3 -42    233.55  125.81  0. 1.0000     0. 
   0   3 -42    120.76  118.30  0. 1.0000     0. 
  -3   0 -42    239.62   71.73  0. 1.0000     0. 
   0  -3  42    290.93   94.01  0. 1.0000     0. 
   3   0  42    235.56   79.55  0. 1.0000     0. 
  -3   3  42    203.14   75.69  0. 1.0000     0. 
   0  -3  42    205.75   74.07  0. 1.0000     0. 
   3   0  42    191.48   73.66  0. 1.0000     0. 
   3  -3 -42    165.27   67.62  0. 1.0000     0. 
   0   3 -42    266.79   64.70  0. 1.0000     0. 
  -3   0 -42    160.87   50.33  0. 1.0000     0. 
   3  -3 -45     93.97   57.66  0. 1.0000     0. 
  -3   0 -45     40.92   36.71  0. 1.0000     0. 
   0   3 -45     75.38   37.63  0. 1.0000     0. 
   0  -3  45     19.97   46.54  0. 1.0000     0. 
   3  -3 -45     42.54   93.29  0. 1.0000     0. 
   0   3 -45    -40.21   62.79  0. 1.0000     0. 
   0   3 -45     39.13  111.47  0. 1.0000     0. 
   0  -3  45     72.89   86.61  0. 1.0000     0. 
   3   0  45     20.06   87.54  0. 1.0000     0. 
  -3   3  45     33.05   68.79  0. 1.0000     0. 
   0  -3  45     60.05   68.78  0. 1.0000     0. 
  -3   0 -45    -12.43   52.13  0. 1.0000     0. 
  -3   0 -45     55.64   40.72  0. 1.0000     0. 
   3   0  45     16.39   59.96  0. 1.0000     0. 
   3  -3 -45     13.57   48.23  0. 1.0000     0. 
   0   3 -45     48.61   47.40  0. 1.0000     0. 
   0   3 -48    930.02   81.97  0. 1.0000     0. 
   3  -3 -48   1156.50  109.82  0. 1.0000     0. 
   0  -3  48    891.31   90.69  0. 1.0000     0. 
   3  -3 -48    880.52   91.50  0. 1.0000     0. 
   0  -3  48   1251.01  127.03  0. 1.0000     0. 
   3   0  48   1009.86  117.28  0. 1.0000     0. 
   3   0  48   1056.64  126.74  0. 1.0000     0. 
  -3   0 -48    997.58   94.98  0. 1.0000     0. 
   0   3 -48   1269.64  202.48  0. 1.0000     0. 
   3  -3 -48    856.00  103.99  0. 1.0000     0. 
   0   3 -48    864.85   96.37  0. 1.0000     0. 
   3  -3 -48   1080.51  179.06  0. 1.0000     0. 
   0  -3  48   1070.78  115.07  0. 1.0000     0. 
   3   0  48    749.82  103.44  0. 1.0000     0. 
  -3   3  48    977.91  109.86  0. 1.0000     0. 
   3  -3 -51    177.87   59.99  0. 1.0000     0. 
  -3   3  51    146.74   66.17  0. 1.0000     0. 
   0  -3  51    114.65   43.54  0. 1.0000     0. 
   0   3 -51    289.25  128.05  0. 1.0000     0. 
   3  -3 -51    116.37   42.65  0. 1.0000     0. 
   3   0  51    141.75   66.16  0. 1.0000     0. 
  -3   3  51    151.15   69.41  0. 1.0000     0. 
  -3   0 -51    128.22   36.91  0. 1.0000     0. 
   3   0  51    116.53   65.84  0. 1.0000     0. 
   0  -3  51    189.97   80.69  0. 1.0000     0. 
   3  -3 -51    132.79   47.96  0. 1.0000     0. 
   3   0  51    175.68   65.55  0. 1.0000     0. 
   0   3 -51    116.90   43.92  0. 1.0000     0. 
  -3   0 -51    119.70   43.18  0. 1.0000     0. 
   3   0  54    387.07   70.19  0. 1.0000     0. 
  -3   3  54    356.84   73.55  0. 1.0000     0. 
  -3   3  54    368.22   68.15  0. 1.0000     0. 
   3   0  54    407.68   67.45  0. 1.0000     0. 
   0  -3  54    404.66   82.31  0. 1.0000     0. 
   3  -3 -54    329.66   64.54  0. 1.0000     0. 
   3  -3 -54    242.13   45.10  0. 1.0000     0. 
  -3   0 -54    231.58   38.83  0. 1.0000     0. 
  -3   0 -54    320.56   51.71  0. 1.0000     0. 
   3  -3 -54    329.62   53.27  0. 1.0000     0. 
   0   3 -54    332.21   52.20  0. 1.0000     0. 
   3  -3 -57    669.47   74.46  0. 1.0000     0. 
   0  -3  57    702.57   84.71  0. 1.0000     0. 
   3   0  57    660.27   68.01  0. 1.0000     0. 
   3  -3 -57    551.23   57.62  0. 1.0000     0. 
   3   0  57    723.83   75.92  0. 1.0000     0. 
   0   3 -57    613.48   64.04  0. 1.0000     0. 
   3  -3 -57    563.14   61.73  0. 1.0000     0. 
  -3   3  57    564.07   73.64  0. 1.0000     0. 
  -3   3  60      1.18   37.46  0. 1.0000     0. 
  -3   0 -60     12.98   30.18  0. 1.0000     0. 
   3  -3 -60     -9.21   36.14  0. 1.0000     0. 
   0   3 -60     -5.65   24.27  0. 1.0000     0. 
   3  -3 -60     -5.53   22.29  0. 1.0000     0. 
   3   0  60     -3.37   40.88  0. 1.0000     0. 
  -3   3  63    113.11   31.21  0. 1.0000     0. 
   3   0  63    120.09   34.32  0. 1.0000     0. 
   0   3 -63    147.80   31.31  0. 1.0000     0. 
   3  -3 -63    144.87   34.23  0. 1.0000     0. 
  -3   0 -63    163.97   31.23  0. 1.0000     0. 
   0   3 -63    141.86   26.64  0. 1.0000     0. 
   3  -3 -63    109.85   23.40  0. 1.0000     0. 
  -3   3  66     70.76   16.37  0. 1.0000     0. 
  -3   3  66     73.13   17.86  0. 1.0000     0. 
  -3   0 -66    106.43   18.40  0. 1.0000     0. 
   0   3 -66     78.75   19.57  0. 1.0000     0. 
  -4   3  65     53.39   15.85  0. 1.0000     0. 
  -4   3  65     47.26   18.13  0. 1.0000     0. 
  -3  -1 -65     43.34   15.08  0. 1.0000     0. 
  -1   4 -65     49.64   19.49  0. 1.0000     0. 
   3   1  62     43.10   26.41  0. 1.0000     0. 
  -4   3  62      5.22   29.27  0. 1.0000     0. 
  -1   4 -62      0.91   25.36  0. 1.0000     0. 
  -3  -1 -62     -4.99   22.68  0. 1.0000     0. 
   4  -3 -62    -17.24   28.70  0. 1.0000     0. 
   1  -4  62     16.62   38.14  0. 1.0000     0. 
   3   1  62     33.21   30.08  0. 1.0000     0. 
   4  -3 -62      2.54   18.68  0. 1.0000     0. 
  -4   3  59      9.99   38.11  0. 1.0000     0. 
   4  -3 -59    -13.78   36.78  0. 1.0000     0. 
  -3  -1 -59     37.00   31.90  0. 1.0000     0. 
   1  -4  59     46.13   51.65  0. 1.0000     0. 
   3   1  59     58.97   39.17  0. 1.0000     0. 
   4  -3 -59     10.33   22.96  0. 1.0000     0. 
   1  -4  59      7.95   49.20  0. 1.0000     0. 
  -1   4 -59     22.07   25.23  0. 1.0000     0. 
   4  -3 -59     23.37   23.99  0. 1.0000     0. 
   4  -3 -56   2472.36  167.52  0. 1.0000     0. 
  -4   3  56   2609.57  177.21  0. 1.0000     0. 
   3   1  56   2879.31  175.75  0. 1.0000     0. 
   1  -4  56   2870.12  183.01  0. 1.0000     0. 
   1  -4  56   3205.90  192.54  0. 1.0000     0. 
   4  -3 -56   2945.30  181.61  0. 1.0000     0. 
  -3  -1 -56   3139.68  178.98  0. 1.0000     0. 
  -3  -1 -56   2405.51  154.53  0. 1.0000     0. 
   4  -3 -56   2246.92  170.15  0. 1.0000     0. 
  -1   4 -56   2650.81  170.51  0. 1.0000     0. 
  -4   3  53    151.55   61.69  0. 1.0000     0. 
  -3  -1 -53    164.69   39.15  0. 1.0000     0. 
   4  -3 -53    167.95   56.10  0. 1.0000     0. 
   1  -4  53    288.19   81.90  0. 1.0000     0. 
   1  -4  53    230.73   70.71  0. 1.0000     0. 
   3   1  53    203.40   61.54  0. 1.0000     0. 
   4  -3 -53    172.20   42.59  0. 1.0000     0. 
   4  -3 -53    158.10   47.12  0. 1.0000     0. 
  -3  -1 -53    222.55   45.03  0. 1.0000     0. 
  -1   4 -53    166.89   42.18  0. 1.0000     0. 
   4  -3 -50   3822.05  234.53  0. 1.0000     0. 
  -1   4 -50   3034.54  201.79  0. 1.0000     0. 
  -4   3  50   3526.21  231.22  0. 1.0000     0. 
   3   1  50   3619.16  226.76  0. 1.0000     0. 
  -4   3  50   3339.63  232.29  0. 1.0000     0. 
   1  -4  50   3564.60  232.60  0. 1.0000     0. 
   1  -4  50   4205.38  249.05  0. 1.0000     0. 
   3   1  50   3824.94  225.11  0. 1.0000     0. 
  -3  -1 -50   3278.96  202.49  0. 1.0000     0. 
  -3  -1 -50   3557.14  220.97  0. 1.0000     0. 
   4  -3 -50   2763.19  228.34  0. 1.0000     0. 
  -1   4 -50   3198.63  219.72  0. 1.0000     0. 
   4  -3 -50   3473.51  322.47  0. 1.0000     0. 
  -4   3  47    149.96   63.81  0. 1.0000     0. 
  -1   4 -47    278.12  129.51  0. 1.0000     0. 
   4  -3 -47    186.29  106.03  0. 1.0000     0. 
  -1   4 -47     -3.56   58.71  0. 1.0000     0. 
   3   1  47    130.17   65.56  0. 1.0000     0. 
   1  -4  47     81.66   67.88  0. 1.0000     0. 
  -4   3  47    123.26   78.39  0. 1.0000     0. 
   3   1  47    138.32   71.23  0. 1.0000     0. 
   1  -4  47    214.26   92.62  0. 1.0000     0. 
  -1   4 -47    127.60   38.03  0. 1.0000     0. 
   4  -3 -47    170.56   63.52  0. 1.0000     0. 
   4  -3 -47    153.92   63.84  0. 1.0000     0. 
  -3  -1 -47    149.60   43.81  0. 1.0000     0. 
  -1   4 -47    123.88   46.13  0. 1.0000     0. 
   3   1  47    108.41   66.89  0. 1.0000     0. 
   4  -3 -44   2296.67  266.16  0. 1.0000     0. 
   4  -3 -44   1626.68  185.96  0. 1.0000     0. 
  -1   4 -44   3217.45  310.05  0. 1.0000     0. 
  -3  -1 -44   2272.76  161.36  0. 1.0000     0. 
   3   1  44   2253.40  191.96  0. 1.0000     0. 
  -1   4 -44   2248.25  168.63  0. 1.0000     0. 
  -4   3  44   2188.48  218.79  0. 1.0000     0. 
   3   1  44   2208.42  181.05  0. 1.0000     0. 
   1  -4  44   2938.81  204.66  0. 1.0000     0. 
  -1   4 -44   1953.93  143.20  0. 1.0000     0. 
   4  -3 -44   2372.08  172.03  0. 1.0000     0. 
  -4   3  44   2157.91  173.76  0. 1.0000     0. 
   1  -4  44   2125.16  172.75  0. 1.0000     0. 
  -1   4 -41      9.78  102.80  0. 1.0000     0. 
   4  -3 -41     58.67  109.32  0. 1.0000     0. 
  -4   3  41    -12.33   65.55  0. 1.0000     0. 
  -4   3  41     11.93   66.08  0. 1.0000     0. 
   1  -4  41     -2.43   67.62  0. 1.0000     0. 
   3   1  41    103.53   70.81  0. 1.0000     0. 
   1  -4  41    -24.83   87.40  0. 1.0000     0. 
  -1   4 -41      4.13   33.01  0. 1.0000     0. 
  -3  -1 -41      4.23   31.14  0. 1.0000     0. 
   4  -3 -41     60.91   54.61  0. 1.0000     0. 
   3   1  41     -3.82   55.60  0. 1.0000     0. 
  -3  -1 -41      8.54   35.66  0. 1.0000     0. 
   4  -3 -41    -38.99   72.86  0. 1.0000     0. 
  -1   4 -41      7.94   42.84  0. 1.0000     0. 
   3   1  38     80.81   60.55  0. 1.0000     0. 
   4  -3 -38     98.43   83.93  0. 1.0000     0. 
  -3  -1 -38    121.94   43.39  0. 1.0000     0. 
  -1   4 -38    118.85   50.59  0. 1.0000     0. 
  -4   3  38    151.23   88.11  0. 1.0000     0. 
   4  -3 -38     87.31  126.75  0. 1.0000     0. 
  -1   4 -38     68.41  112.52  0. 1.0000     0. 
  -4   3  38    106.26   64.53  0. 1.0000     0. 
   1  -4  38    183.65   93.38  0. 1.0000     0. 
   3   1  38     98.19   77.01  0. 1.0000     0. 
  -1   4 -38    103.03   35.97  0. 1.0000     0. 
  -3  -1 -38    129.00   37.80  0. 1.0000     0. 
  -3  -1 -38    139.07   65.40  0. 1.0000     0. 
  -1   4 -35   2839.82  204.16  0. 1.0000     0. 
  -3  -1 -35   4214.98  214.98  0. 1.0000     0. 
  -4   3  35   2758.94  277.93  0. 1.0000     0. 
  -3  -1 -35   3754.43  255.52  0. 1.0000     0. 
  -4   3  35   3091.48  225.75  0. 1.0000     0. 
   1  -4  35   4852.34  281.67  0. 1.0000     0. 
   3   1  35   3378.73  249.54  0. 1.0000     0. 
   4  -3 -35   2694.59  350.67  0. 1.0000     0. 
  -1   4 -35   5099.22  414.79  0. 1.0000     0. 
  -3  -1 -35   3576.60  222.57  0. 1.0000     0. 
  -1   4 -35   4126.34  248.18  0. 1.0000     0. 
   4  -3 -35   1801.11  265.82  0. 1.0000     0. 
  -1   4 -32  17309.40  752.37  0. 1.0000     0. 
  -1   4 -32  18028.30  959.07  0. 1.0000     0. 
  -3  -1 -32  15289.10  719.57  0. 1.0000     0. 
   4  -3 -32  10658.40  885.58  0. 1.0000     0. 
  -3  -1 -32  15778.10  759.38  0. 1.0000     0. 
  -4   3  32  11385.40  787.37  0. 1.0000     0. 
   1  -4  29   2448.51  228.07  0. 1.0000     0. 
   4  -3 -29   2175.52  349.30  0. 1.0000     0. 
  -1   4 -29   4870.51  249.77  0. 1.0000     0. 
  -3  -1 -29   4033.13  211.35  0. 1.0000     0. 
   4  -3 -29   1278.24  249.40  0. 1.0000     0. 
  -1   4 -29   3696.09  369.94  0. 1.0000     0. 
  -3  -1 -29   4034.70  248.46  0. 1.0000     0. 
  -4   3  29   2638.99  262.61  0. 1.0000     0. 
   4  -3 -26   7801.70  916.57  0. 1.0000     0. 
  -1   4 -26  16748.80  992.72  0. 1.0000     0. 
  -3  -1 -26  18138.70  784.91  0. 1.0000     0. 
  -1   4 -26  19970.50  820.37  0. 1.0000     0. 
   1  -4  26   8057.23  785.45  0. 1.0000     0. 
  -3  -1 -26  18582.40  828.95  0. 1.0000     0. 
  -4   3  26  12302.80  841.84  0. 1.0000     0. 
   1  -4  23    388.94   74.78  0. 1.0000     0. 
  -1   4 -23    783.04   85.25  0. 1.0000     0. 
  -3  -1 -23    681.60   57.66  0. 1.0000     0. 
  -4   3  23    715.92  109.46  0. 1.0000     0. 
  -1   4 -23    659.14  182.06  0. 1.0000     0. 
  -3  -1 -23    643.44   92.15  0. 1.0000     0. 
   1  -4  23    326.90  151.63  0. 1.0000     0. 
   1  -4  23    688.11   92.01  0. 1.0000     0. 
  -3  -1 -23    689.42  119.03  0. 1.0000     0. 
   4  -3 -20    225.12  158.68  0. 1.0000     0. 
   1  -4  20    906.62   96.77  0. 1.0000     0. 
  -3  -1 -20   1143.18  107.95  0. 1.0000     0. 
  -1   4 -20    505.58  180.73  0. 1.0000     0. 
  -3  -1 -20   1128.44  169.49  0. 1.0000     0. 
   1  -4  20   1005.35  126.82  0. 1.0000     0. 
   1  -4  17    598.06   70.04  0. 1.0000     0. 
   4  -3 -17    415.61  159.79  0. 1.0000     0. 
  -1   4 -17    333.47  181.42  0. 1.0000     0. 
   1  -4  17    830.64  130.55  0. 1.0000     0. 
  -3  -1 -17    374.31  144.18  0. 1.0000     0. 
   4  -3 -14   1080.45  137.60  0. 1.0000     0. 
   1  -4  14    787.52   74.64  0. 1.0000     0. 
   3   1  14    794.63   63.70  0. 1.0000     0. 
  -3  -1 -14    712.22  174.21  0. 1.0000     0. 
   1  -4  14    729.28  142.51  0. 1.0000     0. 
  -1   4 -11     65.81  139.85  0. 1.0000     0. 
   4  -3 -11     67.08   28.03  0. 1.0000     0. 
   3   1  11     83.47   21.48  0. 1.0000     0. 
   1  -4  11     95.61   29.39  0. 1.0000     0. 
   4  -3 -11    245.96   63.31  0. 1.0000     0. 
  -3  -1 -11    123.04   36.76  0. 1.0000     0. 
  -3  -1 -11    -32.07  183.83  0. 1.0000     0. 
  -3  -1 -11    140.03  213.33  0. 1.0000     0. 
  -3  -1 -11     64.07  145.37  0. 1.0000     0. 
   1  -4  11    137.81  140.55  0. 1.0000     0. 
   3   1   8  20399.80 1017.36  0. 1.0000     0. 
   1  -4   8  22887.70 1031.20  0. 1.0000     0. 
  -3  -1  -8  17022.00 1020.34  0. 1.0000     0. 
   4  -3  -8  19622.60 1027.64  0. 1.0000     0. 
   1  -4   8  19240.30 1164.27  0. 1.0000     0. 
  -3  -1  -8  25276.00 1210.61  0. 1.0000     0. 
   1  -4   5    995.73   57.01  0. 1.0000     0. 
  -3  -1  -5    863.22   51.87  0. 1.0000     0. 
   4  -3  -5    986.76   60.98  0. 1.0000     0. 
  -1   4  -2  40262.60 2058.86  0. 1.0000     0. 
   4  -3  -2  44589.00 2073.46  0. 1.0000     0. 
  -3  -1  -2  43416.80 2067.11  0. 1.0000     0. 
  -4   3   2  40925.39 2069.76  0. 1.0000     0. 
  -1   4   1   5727.70  198.81  0. 1.0000     0. 
  -4   3  -1   2911.69  186.94  0. 1.0000     0. 
   3   1  -1   3395.99  180.19  0. 1.0000     0. 
   1  -4  -1   3189.46  185.97  0. 1.0000     0. 
   1  -4  -1    633.50  261.95  0. 1.0000     0. 
  -3  -1   1   1499.70  361.59  0. 1.0000     0. 
   1  -4  -4   3888.00  294.65  0. 1.0000     0. 
  -4   3  -4   3637.26  134.63  0. 1.0000     0. 
   4  -3   7  25760.10 1315.87  0. 1.0000     0. 
  -4   3  -7  24605.00 1312.03  0. 1.0000     0. 
   1  -4  -7  30057.20 1317.88  0. 1.0000     0. 
  -3  -1   7  15937.20 1404.01  0. 1.0000     0. 
  -3  -1   7  20167.00 1534.83  0. 1.0000     0. 
   1  -4  -7  16601.40 1407.34  0. 1.0000     0. 
   4  -3  10  14384.60  741.26  0. 1.0000     0. 
  -3  -1  10  18259.90  806.78  0. 1.0000     0. 
  -3  -1  10   9357.38  929.00  0. 1.0000     0. 
  -3  -1  10  10075.70  831.44  0. 1.0000     0. 
   1  -4 -10  15053.60  871.25  0. 1.0000     0. 
  -3  -1  10  10944.50  937.21  0. 1.0000     0. 
  -3  -1  13  11955.20  749.69  0. 1.0000     0. 
  -3  -1  13  10263.90  896.36  0. 1.0000     0. 
  -3  -1  13   9230.39  777.86  0. 1.0000     0. 
   4  -3  16   2648.08  176.38  0. 1.0000     0. 
   1  -4 -16   4067.97  216.86  0. 1.0000     0. 
   3   1 -16   3127.21  238.87  0. 1.0000     0. 
  -3  -1  16   1978.60  216.78  0. 1.0000     0. 
  -1   4  16   1983.04  184.11  0. 1.0000     0. 
  -3  -1  16   3770.81  288.00  0. 1.0000     0. 
   1  -4 -16   3481.51  263.49  0. 1.0000     0. 
  -3  -1  16   1927.68  335.28  0. 1.0000     0. 
   1  -4 -19  12225.40  499.33  0. 1.0000     0. 
   4  -3  19   7800.75  426.77  0. 1.0000     0. 
   3   1 -19   7571.53  533.77  0. 1.0000     0. 
  -3  -1  19   5293.22  465.37  0. 1.0000     0. 
  -1   4  19   5697.01  437.18  0. 1.0000     0. 
  -3  -1  19   6431.60  480.34  0. 1.0000     0. 
   1  -4 -19   9851.94  497.69  0. 1.0000     0. 
  -1   4  22   8854.53  492.08  0. 1.0000     0. 
  -4   3 -22   9702.68  437.58  0. 1.0000     0. 
   3   1 -22   5196.83  547.72  0. 1.0000     0. 
   4  -3  22   8802.53  460.91  0. 1.0000     0. 
   1  -4 -22  15939.30  572.50  0. 1.0000     0. 
  -3  -1  22   9223.34  505.74  0. 1.0000     0. 
   4  -3  22   3800.51  431.55  0. 1.0000     0. 
   1  -4 -22  10955.50  503.09  0. 1.0000     0. 
  -3  -1  25     96.58   57.49  0. 1.0000     0. 
   4  -3  25    -27.08   40.61  0. 1.0000     0. 
  -1   4  25     97.30   59.25  0. 1.0000     0. 
   1  -4 -25    200.23   92.78  0. 1.0000     0. 
   3   1 -25     22.83  152.24  0. 1.0000     0. 
   4  -3  25     64.38   48.84  0. 1.0000     0. 
   1  -4 -25    109.89   57.46  0. 1.0000     0. 
  -4   3 -25     86.95   33.52  0. 1.0000     0. 
  -1   4  28    375.54   80.42  0. 1.0000     0. 
   3   1 -28     98.05  119.58  0. 1.0000     0. 
   4  -3  28    186.91   59.58  0. 1.0000     0. 
  -4   3 -28    337.18   50.00  0. 1.0000     0. 
   1  -4 -28    395.89   70.50  0. 1.0000     0. 
  -1   4  31   4348.59  276.90  0. 1.0000     0. 
  -3  -1  31   3694.42  304.91  0. 1.0000     0. 
   3   1 -31   1425.65  341.38  0. 1.0000     0. 
  -4   3 -31   3844.29  219.05  0. 1.0000     0. 
   1  -4 -31   4101.46  242.47  0. 1.0000     0. 
   3   1 -31   1622.39  262.70  0. 1.0000     0. 
   4  -3  31   2401.61  227.76  0. 1.0000     0. 
   4  -3  34  10543.70  650.18  0. 1.0000     0. 
   3   1 -34   6699.84  659.65  0. 1.0000     0. 
   1  -4 -34  13907.10  647.21  0. 1.0000     0. 
  -4   3 -34  12897.40  622.55  0. 1.0000     0. 
   3   1 -34   6163.93  774.21  0. 1.0000     0. 
  -4   3 -34   5228.77  627.40  0. 1.0000     0. 
  -3  -1  34  14124.60  744.20  0. 1.0000     0. 
  -1   4  34  15899.50  704.73  0. 1.0000     0. 
  -3  -1  34  12030.50  625.77  0. 1.0000     0. 
   4  -3  34   5396.32  627.61  0. 1.0000     0. 
  -3  -1  34  13704.90  640.47  0. 1.0000     0. 
  -4   3 -34  10413.90  616.07  0. 1.0000     0. 
   1  -4 -34  14554.60  611.51  0. 1.0000     0. 
   1  -4 -34  13621.40  631.81  0. 1.0000     0. 
   1  -4 -37   3629.87  213.17  0. 1.0000     0. 
   3   1 -37   3128.10  186.69  0. 1.0000     0. 
  -3  -1  37   2994.95  203.68  0. 1.0000     0. 
   4  -3  37   2274.64  315.28  0. 1.0000     0. 
  -3  -1  37   3395.55  287.94  0. 1.0000     0. 
  -4   3 -37   1569.47  220.93  0. 1.0000     0. 
  -3  -1  37   3208.00  214.26  0. 1.0000     0. 
  -1   4  37   3338.49  208.29  0. 1.0000     0. 
  -4   3 -37   2764.82  199.01  0. 1.0000     0. 
   4  -3  37   1810.70  226.46  0. 1.0000     0. 
  -3  -1  37   3601.18  226.49  0. 1.0000     0. 
   4  -3  37   3004.58  237.50  0. 1.0000     0. 
   1  -4 -37   3426.52  220.21  0. 1.0000     0. 
  -4   3 -37   3166.87  205.58  0. 1.0000     0. 
   3   1 -37   2145.98  342.85  0. 1.0000     0. 
   3   1 -37   2085.33  245.65  0. 1.0000     0. 
   1  -4 -37   3511.73  194.98  0. 1.0000     0. 
  -3  -1  37   3199.41  189.13  0. 1.0000     0. 
   1  -4 -40   5658.56  313.09  0. 1.0000     0. 
  -4   3 -40   4474.29  285.67  0. 1.0000     0. 
   4  -3  40   6445.87  490.78  0. 1.0000     0. 
  -3  -1  40   5030.62  306.35  0. 1.0000     0. 
  -4   3 -40   2830.76  320.36  0. 1.0000     0. 
  -3  -1  40   5216.40  316.84  0. 1.0000     0. 
  -1   4  40   5562.66  310.89  0. 1.0000     0. 
   4  -3  40   4249.48  341.56  0. 1.0000     0. 
  -3  -1  40   5964.13  329.79  0. 1.0000     0. 
  -4   3 -40   5252.86  302.85  0. 1.0000     0. 
   1  -4 -40   5240.33  292.22  0. 1.0000     0. 
   1  -4 -40   5587.55  320.50  0. 1.0000     0. 
   4  -3  40   5189.66  349.80  0. 1.0000     0. 
  -4   3 -40   5292.72  309.22  0. 1.0000     0. 
   3   1 -40   3815.38  343.46  0. 1.0000     0. 
   3   1 -40   3498.72  462.14  0. 1.0000     0. 
  -4   3 -43     29.63   36.43  0. 1.0000     0. 
   1  -4 -43     49.22   51.63  0. 1.0000     0. 
  -3  -1  43     30.12   52.45  0. 1.0000     0. 
   4  -3  43    119.67  157.67  0. 1.0000     0. 
  -4   3 -43     12.89   67.59  0. 1.0000     0. 
   1  -4 -43      1.43   43.23  0. 1.0000     0. 
   1  -4 -43     31.61   40.40  0. 1.0000     0. 
  -1   4  43      6.32   58.42  0. 1.0000     0. 
   4  -3  43     44.79   82.67  0. 1.0000     0. 
  -3  -1  43    104.62   83.01  0. 1.0000     0. 
  -4   3 -43     54.83   42.90  0. 1.0000     0. 
   4  -3  43     -4.40   61.76  0. 1.0000     0. 
   3   1 -43    -12.52   59.65  0. 1.0000     0. 
  -4   3 -43     29.32   37.68  0. 1.0000     0. 
   1  -4 -43     42.38   40.74  0. 1.0000     0. 
   1  -4 -46    440.08   74.05  0. 1.0000     0. 
  -4   3 -46    282.53   49.09  0. 1.0000     0. 
  -3  -1  46    321.55   68.80  0. 1.0000     0. 
  -3  -1  46    378.32   91.00  0. 1.0000     0. 
   4  -3  46    241.45  103.24  0. 1.0000     0. 
  -4   3 -46    433.61   61.15  0. 1.0000     0. 
   1  -4 -46    391.20   59.85  0. 1.0000     0. 
  -1   4  46    343.32   75.60  0. 1.0000     0. 
   1  -4 -46    269.57   52.67  0. 1.0000     0. 
  -4   3 -46    254.98   80.20  0. 1.0000     0. 
  -4   3 -46    336.21   57.21  0. 1.0000     0. 
   3   1 -46    265.49   75.15  0. 1.0000     0. 
   4  -3  46    341.19   88.39  0. 1.0000     0. 
   1  -4 -46    253.00   55.58  0. 1.0000     0. 
   1  -4 -49     61.94   53.89  0. 1.0000     0. 
  -3  -1  49     40.48   49.63  0. 1.0000     0. 
   4  -3  49     33.42   83.09  0. 1.0000     0. 
  -3  -1  49    102.00   80.28  0. 1.0000     0. 
   1  -4 -49     29.54   33.97  0. 1.0000     0. 
  -1   4  49    128.39   63.56  0. 1.0000     0. 
   1  -4 -49     64.99   39.66  0. 1.0000     0. 
  -4   3 -49     41.25   51.19  0. 1.0000     0. 
  -4   3 -49     53.00   39.81  0. 1.0000     0. 
   3   1 -49     72.81   49.85  0. 1.0000     0. 
   1  -4 -49     52.78   38.13  0. 1.0000     0. 
   4  -3  49     45.63   57.23  0. 1.0000     0. 
  -3  -1  52    105.76   49.83  0. 1.0000     0. 
   4  -3  52    171.45   77.58  0. 1.0000     0. 
   1  -4 -52    129.08   52.18  0. 1.0000     0. 
  -1   4  52    174.97   63.14  0. 1.0000     0. 
   4  -3  52    108.20   64.16  0. 1.0000     0. 
   1  -4 -52     96.18   36.26  0. 1.0000     0. 
   1  -4 -52    139.69   38.15  0. 1.0000     0. 
   1  -4 -52    132.35   39.17  0. 1.0000     0. 
   3   1 -52    144.36   48.38  0. 1.0000     0. 
  -4   3 -52    163.95   43.13  0. 1.0000     0. 
  -3  -1  55   1431.80  115.74  0. 1.0000     0. 
   4  -3  55   1973.25  142.06  0. 1.0000     0. 
   1  -4 -55   1876.61  131.51  0. 1.0000     0. 
   3   1 -55   1987.07  130.20  0. 1.0000     0. 
   1  -4 -55   1493.98  112.63  0. 1.0000     0. 
   1  -4 -55   1598.76  117.17  0. 1.0000     0. 
   3   1 -55   1534.14  126.00  0. 1.0000     0. 
  -1   4  55   1730.51  125.78  0. 1.0000     0. 
   4  -3  55   1762.47  135.19  0. 1.0000     0. 
   4  -3  58   3059.61  187.34  0. 1.0000     0. 
   1  -4 -58   2710.63  173.90  0. 1.0000     0. 
   3   1 -58   2637.49  180.17  0. 1.0000     0. 
   1  -4 -58   3122.58  186.88  0. 1.0000     0. 
   3   1 -58   2980.22  182.05  0. 1.0000     0. 
   4  -3  58   3178.31  188.99  0. 1.0000     0. 
   3   1 -61    690.73   58.73  0. 1.0000     0. 
   1  -4 -61    723.40   62.46  0. 1.0000     0. 
  -1   4  61    631.12   62.22  0. 1.0000     0. 
   4  -3  61    748.69   66.63  0. 1.0000     0. 
   1  -4 -61    540.71   49.96  0. 1.0000     0. 
   4  -3  61    690.54   66.37  0. 1.0000     0. 
   3   1 -61    575.81   54.62  0. 1.0000     0. 
  -1   4  64   1576.15   92.49  0. 1.0000     0. 
   1  -4 -64   1802.60   94.46  0. 1.0000     0. 
  -4   3 -64   1932.29   95.35  0. 1.0000     0. 
   3   1 -64   1821.56   91.32  0. 1.0000     0. 
   4  -3  64   1837.91   97.98  0. 1.0000     0. 
  -2   4 -66    702.84   49.02  0. 1.0000     0. 
  -4   2  63     -4.10   23.84  0. 1.0000     0. 
   2   2  63     19.64   25.79  0. 1.0000     0. 
  -4   2  63     10.62   19.41  0. 1.0000     0. 
   4  -2 -63      2.32   17.52  0. 1.0000     0. 
   4  -2 -63    -25.29   27.14  0. 1.0000     0. 
  -2   4 -63     15.15   25.09  0. 1.0000     0. 
  -2  -2 -63     -2.25   21.84  0. 1.0000     0. 
   2   2  60    361.80   48.98  0. 1.0000     0. 
  -2  -2 -60    400.03   48.38  0. 1.0000     0. 
   4  -2 -60    379.52   51.15  0. 1.0000     0. 
   2  -4  60    495.09   63.88  0. 1.0000     0. 
   4  -2 -60    267.79   40.56  0. 1.0000     0. 
  -4   2  60    364.61   48.65  0. 1.0000     0. 
  -4   2  57     39.15   44.15  0. 1.0000     0. 
  -2  -2 -57     36.30   26.19  0. 1.0000     0. 
   4  -2 -57     56.91   42.21  0. 1.0000     0. 
  -2  -2 -57     21.90   36.49  0. 1.0000     0. 
   2  -4  57     96.86   63.76  0. 1.0000     0. 
   2   2  57    100.17   46.86  0. 1.0000     0. 
   4  -2 -57     24.04   27.11  0. 1.0000     0. 
   4  -2 -57     20.12   26.24  0. 1.0000     0. 
  -2   4 -57     57.93   30.66  0. 1.0000     0. 
   4  -2 -54   4581.70  304.13  0. 1.0000     0. 
  -2   4 -54   4598.46  293.68  0. 1.0000     0. 
  -2  -2 -54   6298.73  320.63  0. 1.0000     0. 
   4  -2 -54   5737.64  319.36  0. 1.0000     0. 
  -4   2  54   5491.52  316.53  0. 1.0000     0. 
   2   2  54   5707.97  312.87  0. 1.0000     0. 
   2  -4  54   6455.78  333.17  0. 1.0000     0. 
  -2  -2 -54   5425.62  309.61  0. 1.0000     0. 
  -2   4 -54   5445.65  311.76  0. 1.0000     0. 
  -2  -2 -54   4927.50  292.58  0. 1.0000     0. 
   2   2  51     77.08   58.46  0. 1.0000     0. 
   4  -2 -51     29.84   51.51  0. 1.0000     0. 
  -2   4 -51     19.66   32.68  0. 1.0000     0. 
  -4   2  51     29.14   59.87  0. 1.0000     0. 
   4  -2 -51     -7.77   81.72  0. 1.0000     0. 
  -4   2  51    -28.62   72.42  0. 1.0000     0. 
   2  -4  51     42.27   76.52  0. 1.0000     0. 
  -2  -2 -51     -2.28   34.94  0. 1.0000     0. 
  -2   4 -51      5.93   35.91  0. 1.0000     0. 
   2  -4  51     88.53   65.69  0. 1.0000     0. 
  -2  -2 -51     42.91   36.60  0. 1.0000     0. 
   4  -2 -48   2052.14  149.43  0. 1.0000     0. 
  -2   4 -48   1702.63  121.07  0. 1.0000     0. 
  -4   2  48   1811.72  149.05  0. 1.0000     0. 
   2   2  48   1742.49  142.00  0. 1.0000     0. 
  -4   2  48   1731.65  153.26  0. 1.0000     0. 
   2  -4  48   2496.09  177.50  0. 1.0000     0. 
  -2  -2 -48   1829.34  122.49  0. 1.0000     0. 
   2  -4  48   1981.92  183.16  0. 1.0000     0. 
   2   2  48   2002.41  170.64  0. 1.0000     0. 
  -2  -2 -48   1811.66  134.90  0. 1.0000     0. 
   4  -2 -48   1730.95  231.82  0. 1.0000     0. 
  -2   4 -48   1815.98  138.47  0. 1.0000     0. 
  -4   2  45     88.78   66.08  0. 1.0000     0. 
  -2   4 -45    -16.32   66.40  0. 1.0000     0. 
  -4   2  45     85.58   70.97  0. 1.0000     0. 
   4  -2 -45     67.11  101.94  0. 1.0000     0. 
  -4   2  45     86.49   77.24  0. 1.0000     0. 
   2  -4  45    -14.47   68.40  0. 1.0000     0. 
   2   2  45     17.19   60.20  0. 1.0000     0. 
   2  -4  45     68.52   90.50  0. 1.0000     0. 
   4  -2 -45     81.59   54.11  0. 1.0000     0. 
  -2   4 -45     62.13   36.75  0. 1.0000     0. 
  -2  -2 -45     63.74   42.78  0. 1.0000     0. 
   2  -4  45     51.61   69.83  0. 1.0000     0. 
  -2   4 -45     58.86   41.71  0. 1.0000     0. 
   2   2  45     89.57   64.80  0. 1.0000     0. 
  -4   2  42   2431.39  184.60  0. 1.0000     0. 
  -4   2  42   2266.08  238.68  0. 1.0000     0. 
  -4   2  42   2182.02  182.45  0. 1.0000     0. 
   2   2  42   2070.44  172.82  0. 1.0000     0. 
   2  -4  42   2852.31  216.32  0. 1.0000     0. 
  -2   4 -42   2169.05  153.70  0. 1.0000     0. 
  -2  -2 -42   2430.69  170.92  0. 1.0000     0. 
  -2   4 -42   2493.92  177.29  0. 1.0000     0. 
   2  -4  42   2699.30  223.80  0. 1.0000     0. 
   2   2  42   2628.22  206.70  0. 1.0000     0. 
   4  -2 -42   2058.63  286.49  0. 1.0000     0. 
   2  -4  39    622.96  208.82  0. 1.0000     0. 
  -4   2  39    180.46   88.72  0. 1.0000     0. 
   4  -2 -39    206.78  151.46  0. 1.0000     0. 
  -2   4 -39    445.61  148.79  0. 1.0000     0. 
  -4   2  39    268.47   78.11  0. 1.0000     0. 
   2  -4  39    217.36   97.46  0. 1.0000     0. 
  -2   4 -39    286.63   51.10  0. 1.0000     0. 
  -4   2  39    295.35   75.38  0. 1.0000     0. 
  -2   4 -39    184.86   43.49  0. 1.0000     0. 
   2  -4  39    347.23   88.91  0. 1.0000     0. 
  -2   4 -39    339.03   62.54  0. 1.0000     0. 
  -2  -2 -39    278.19   54.10  0. 1.0000     0. 
   2  -4  36   4715.14  409.76  0. 1.0000     0. 
  -4   2  36   2544.31  265.43  0. 1.0000     0. 
  -4   2  36   2937.47  215.42  0. 1.0000     0. 
  -4   2  36   3184.31  213.64  0. 1.0000     0. 
  -2   4 -36   3473.43  203.96  0. 1.0000     0. 
   2  -4  36   3763.55  259.19  0. 1.0000     0. 
  -2  -2 -36   3096.15  193.81  0. 1.0000     0. 
  -2   4 -36   3339.19  219.36  0. 1.0000     0. 
   4  -2 -36   1854.09  328.60  0. 1.0000     0. 
  -2  -2 -36   3021.36  206.31  0. 1.0000     0. 
  -2   4 -36   4695.46  374.61  0. 1.0000     0. 
   2  -4  36   2853.28  245.16  0. 1.0000     0. 
   4  -2 -33     96.20  160.00  0. 1.0000     0. 
  -2   4 -33    846.18  167.54  0. 1.0000     0. 
  -4   2  33    376.50  106.52  0. 1.0000     0. 
   2  -4  33    299.59  174.32  0. 1.0000     0. 
   2  -4  33    649.26  113.43  0. 1.0000     0. 
  -4   2  33    384.34   74.22  0. 1.0000     0. 
  -2  -2 -33    513.12   64.41  0. 1.0000     0. 
  -2   4 -33    618.50   75.36  0. 1.0000     0. 
  -4   2  30  25871.50 1946.90  0. 1.0000     0. 
  -2  -2 -30  38844.30 1913.08  0. 1.0000     0. 
  -2  -2 -30  38896.70 1888.07  0. 1.0000     0. 
  -2   4 -30  50280.50 2109.19  0. 1.0000     0. 
  -2   4 -30  41066.39 1902.47  0. 1.0000     0. 
   4  -2 -30  14769.10 1990.69  0. 1.0000     0. 
  -2   4 -27    270.77  123.23  0. 1.0000     0. 
  -4   2  27    122.96   87.63  0. 1.0000     0. 
  -2   4 -27    217.01   50.23  0. 1.0000     0. 
  -2  -2 -27    185.09   42.82  0. 1.0000     0. 
  -2  -2 -27    181.88   58.90  0. 1.0000     0. 
  -2  -2 -24   7851.25  501.90  0. 1.0000     0. 
  -4   2  24   7112.09  543.20  0. 1.0000     0. 
  -2   4 -24   9772.94  499.20  0. 1.0000     0. 
  -2  -2 -24   9214.20  485.44  0. 1.0000     0. 
  -2   4 -24  11129.90  641.75  0. 1.0000     0. 
  -2  -2 -24   9103.01  531.48  0. 1.0000     0. 
  -4   2  24   6345.14  568.35  0. 1.0000     0. 
   2  -4  24   9772.27  520.79  0. 1.0000     0. 
  -2   4 -21    121.18  109.85  0. 1.0000     0. 
  -4   2  21    327.70   88.10  0. 1.0000     0. 
   4  -2 -21   -182.30  180.08  0. 1.0000     0. 
  -2  -2 -21    165.96   63.37  0. 1.0000     0. 
  -2  -2 -21    185.35  106.29  0. 1.0000     0. 
   2  -4  21    241.40   92.36  0. 1.0000     0. 
  -4   2  21    282.55  175.33  0. 1.0000     0. 
  -2  -2 -18   2035.81  150.57  0. 1.0000     0. 
   4  -2 -18   1790.57  217.40  0. 1.0000     0. 
  -2   4 -18   2062.44  232.06  0. 1.0000     0. 
   2  -4  18   1623.67  210.82  0. 1.0000     0. 
   4  -2 -15    477.26   93.90  0. 1.0000     0. 
  -2   4 -15    135.42  102.94  0. 1.0000     0. 
  -2  -2 -15    264.40  183.88  0. 1.0000     0. 
  -2  -2 -15    193.90  118.35  0. 1.0000     0. 
   2  -4  15     60.66  134.27  0. 1.0000     0. 
  -2  -2 -12    822.74  299.27  0. 1.0000     0. 
  -2  -2 -12   7122.04  353.88  0. 1.0000     0. 
   2  -4  12   7148.64  246.32  0. 1.0000     0. 
  -2   4  -9   3577.33  203.76  0. 1.0000     0. 
   2  -4   9   3561.02  139.59  0. 1.0000     0. 
   4  -2  -9   3831.89  137.90  0. 1.0000     0. 
  -2   4  -6  56201.00 2404.80  0. 1.0000     0. 
   2   2   6  49850.10 2357.37  0. 1.0000     0. 
   2  -4   6  47901.39 2372.56  0. 1.0000     0. 
   4  -2  -6  46668.20 2370.79  0. 1.0000     0. 
  -2  -2  -6  40581.40 2361.83  0. 1.0000     0. 
  -2  -2  -6  55993.20 2484.40  0. 1.0000     0. 
  -2  -2  -6  55050.10 2528.30  0. 1.0000     0. 
  -4   2   3    442.94   34.99  0. 1.0000     0. 
  -2   4  -3    410.70   32.23  0. 1.0000     0. 
   4  -2  -3    447.36   40.47  0. 1.0000     0. 
  -2  -2  -3    451.97   32.10  0. 1.0000     0. 
  -2  -2   0  16588.90 1612.14  0. 1.0000     0. 
  -4   2   0  33397.90 1613.12  0. 1.0000     0. 
   2  -4   0  35119.89 1613.01  0. 1.0000     0. 
  -2   4   0  32276.10 1604.58  0. 1.0000     0. 
   2  -4   0  19592.20 1642.59  0. 1.0000     0. 
  -2  -2   0  27932.90 1695.77  0. 1.0000     0. 
   2  -4  -3    502.54   39.53  0. 1.0000     0. 
  -4   2  -3    453.47   37.20  0. 1.0000     0. 
  -4   2  -3    292.78   53.45  0. 1.0000     0. 
  -2  -2   3    274.10   57.33  0. 1.0000     0. 
  -2  -2   6  14892.60 1215.48  0. 1.0000     0. 
   2  -4  -6  23183.30 1194.87  0. 1.0000     0. 
  -4   2  -6  22826.80 1193.69  0. 1.0000     0. 
  -2  -2   6  45895.00 1458.75  0. 1.0000     0. 
   2  -4  -6  38057.10 1283.87  0. 1.0000     0. 
  -2  -2   6  24477.70 1286.58  0. 1.0000     0. 
   2  -4  -9   7868.55  235.68  0. 1.0000     0. 
   4  -2   9   7294.40  213.07  0. 1.0000     0. 
  -2  -2   9   4884.57  262.61  0. 1.0000     0. 
   2  -4  -9   8540.42  223.47  0. 1.0000     0. 
  -2  -2   9   5802.03  363.93  0. 1.0000     0. 
   4  -2  12  35400.30 1810.95  0. 1.0000     0. 
   2   2 -12  61243.10 1911.85  0. 1.0000     0. 
   2  -4 -12  31958.00 1838.55  0. 1.0000     0. 
  -2  -2  12  24873.20 1847.14  0. 1.0000     0. 
   2  -4 -12  55504.50 2042.24  0. 1.0000     0. 
  -2  -2  12  44805.80 1955.75  0. 1.0000     0. 
  -2  -2  12  16936.40 1922.24  0. 1.0000     0. 
   2   2 -15     85.69   89.94  0. 1.0000     0. 
   4  -2  15     86.74   33.58  0. 1.0000     0. 
  -2  -2  15     35.21   64.31  0. 1.0000     0. 
   2  -4 -15    104.92   64.42  0. 1.0000     0. 
  -2  -2  15     41.61  190.86  0. 1.0000     0. 
   2  -4 -15     41.87  143.71  0. 1.0000     0. 
  -2  -2  15     75.33  107.95  0. 1.0000     0. 
  -2  -2  15     76.58  204.25  0. 1.0000     0. 
  -2   4  18  20846.40 1105.58  0. 1.0000     0. 
  -2  -2  18  19663.90 1134.80  0. 1.0000     0. 
   4  -2  18  21053.80 1076.08  0. 1.0000     0. 
   2  -4 -18  20578.80 1134.07  0. 1.0000     0. 
  -2  -2  18  21497.20 1151.09  0. 1.0000     0. 
   2  -4 -18  19705.90 1162.47  0. 1.0000     0. 
  -2   4  21    792.99  117.13  0. 1.0000     0. 
  -2  -2  21    870.05  133.91  0. 1.0000     0. 
   2   2 -21    138.54  186.18  0. 1.0000     0. 
   2  -4 -21   1372.86  161.75  0. 1.0000     0. 
  -4   2 -21    958.60   75.14  0. 1.0000     0. 
   4  -2  21    913.58   91.67  0. 1.0000     0. 
  -2  -2  21   1184.18  139.32  0. 1.0000     0. 
   2  -4 -21   1296.08  153.12  0. 1.0000     0. 
  -4   2 -21    531.66  174.07  0. 1.0000     0. 
  -4   2 -24  12013.00  727.71  0. 1.0000     0. 
   4  -2  24  10868.40  635.65  0. 1.0000     0. 
   2   2 -24   5022.41  655.15  0. 1.0000     0. 
  -4   2 -24  14909.20  623.47  0. 1.0000     0. 
   2  -4 -24   9755.62  671.30  0. 1.0000     0. 
   2  -4 -24  19060.50  780.13  0. 1.0000     0. 
  -2   4  24  10549.80  674.04  0. 1.0000     0. 
   4  -2  27    296.57   64.11  0. 1.0000     0. 
  -4   2 -27    523.18   56.70  0. 1.0000     0. 
   2  -4 -27    326.34   90.20  0. 1.0000     0. 
   2   2 -27    228.35  126.52  0. 1.0000     0. 
  -4   2 -27    193.36   97.92  0. 1.0000     0. 
  -2   4  27    542.60   97.87  0. 1.0000     0. 
   2   2 -30   3836.69  355.01  0. 1.0000     0. 
   2  -4 -30   5341.15  348.05  0. 1.0000     0. 
   4  -2  30   4012.00  311.92  0. 1.0000     0. 
  -4   2 -30   6350.15  304.70  0. 1.0000     0. 
   2   2 -30   1779.02  414.10  0. 1.0000     0. 
  -2   4  30   5954.60  370.61  0. 1.0000     0. 
  -4   2 -30   3737.11  335.86  0. 1.0000     0. 
  -2  -2  33    268.03   77.83  0. 1.0000     0. 
  -4   2 -33    162.66   47.86  0. 1.0000     0. 
   2  -4 -33    349.54  114.21  0. 1.0000     0. 
  -2   4  33    224.72   81.01  0. 1.0000     0. 
   2   2 -33    133.01  179.16  0. 1.0000     0. 
  -4   2 -33     50.06   77.81  0. 1.0000     0. 
   2   2 -33    115.00   85.37  0. 1.0000     0. 
   2  -4 -33    175.08   73.54  0. 1.0000     0. 
   4  -2  33    138.73   57.35  0. 1.0000     0. 
  -4   2 -33    202.38   47.78  0. 1.0000     0. 
   2   2 -36  21704.20  976.36  0. 1.0000     0. 
  -4   2 -36  17071.80  970.79  0. 1.0000     0. 
   4  -2  36  12953.30 1087.84  0. 1.0000     0. 
  -2  -2  36  18431.80  985.07  0. 1.0000     0. 
  -4   2 -36  14172.40 1023.65  0. 1.0000     0. 
  -2   4  36  20493.30 1067.00  0. 1.0000     0. 
  -2  -2  36  20404.60 1001.26  0. 1.0000     0. 
  -2   4  36  19643.90  993.29  0. 1.0000     0. 
  -4   2 -36  19179.20  992.32  0. 1.0000     0. 
   4  -2  36   8926.30  995.19  0. 1.0000     0. 
  -2  -2  36  24260.10 1022.17  0. 1.0000     0. 
   2  -4 -36  20212.60  975.54  0. 1.0000     0. 
  -4   2 -36  19544.10  993.20  0. 1.0000     0. 
   4  -2  36  18326.70 1028.73  0. 1.0000     0. 
   2  -4 -36  17995.80 1017.65  0. 1.0000     0. 
   2   2 -36  13632.90 1180.68  0. 1.0000     0. 
   2  -4 -36  32301.00 1218.85  0. 1.0000     0. 
   2   2 -36  14388.80 1030.46  0. 1.0000     0. 
   2   2 -39    280.83   46.55  0. 1.0000     0. 
  -4   2 -39    229.22   45.53  0. 1.0000     0. 
   4  -2  39    354.33  160.24  0. 1.0000     0. 
  -2  -2  39    196.12   60.78  0. 1.0000     0. 
   2  -4 -39    556.75  137.35  0. 1.0000     0. 
   2   2 -39    221.75  167.30  0. 1.0000     0. 
  -4   2 -39    205.14   85.60  0. 1.0000     0. 
  -2   4  39    423.35   95.06  0. 1.0000     0. 
   2  -4 -39    313.49   53.85  0. 1.0000     0. 
  -2  -2  39    256.86   48.07  0. 1.0000     0. 
   4  -2  39    134.88   96.11  0. 1.0000     0. 
  -4   2 -39    271.24   55.77  0. 1.0000     0. 
  -2  -2  39    301.00   90.80  0. 1.0000     0. 
   4  -2  39    267.29   77.84  0. 1.0000     0. 
   2   2 -39    193.34   79.72  0. 1.0000     0. 
   2  -4 -39    248.86   68.40  0. 1.0000     0. 
  -4   2 -39    280.10   55.85  0. 1.0000     0. 
  -2  -2  39    307.91   78.06  0. 1.0000     0. 
  -2   4  39    299.10   73.68  0. 1.0000     0. 
   2  -4 -39    268.67   58.12  0. 1.0000     0. 
   2  -4 -42   2606.96  178.37  0. 1.0000     0. 
   2   2 -42   2330.18  154.37  0. 1.0000     0. 
  -4   2 -42   2442.31  157.90  0. 1.0000     0. 
   2  -4 -42   2838.73  186.84  0. 1.0000     0. 
  -2  -2  42   2465.13  173.21  0. 1.0000     0. 
  -4   2 -42   2024.41  198.28  0. 1.0000     0. 
  -2   4  42   2532.34  180.91  0. 1.0000     0. 
  -2  -2  42   2511.10  187.70  0. 1.0000     0. 
   4  -2  42   1995.59  202.15  0. 1.0000     0. 
  -2  -2  42   2921.64  201.15  0. 1.0000     0. 
  -4   2 -42   2532.96  170.37  0. 1.0000     0. 
  -2  -2  42   2139.64  153.13  0. 1.0000     0. 
   2  -4 -42   2366.97  156.93  0. 1.0000     0. 
  -4   2 -42   2346.07  172.10  0. 1.0000     0. 
   2   2 -42   1936.45  191.76  0. 1.0000     0. 
   2   2 -42   2024.53  296.04  0. 1.0000     0. 
   4  -2  42   2263.24  204.24  0. 1.0000     0. 
   2  -4 -42   2397.02  188.50  0. 1.0000     0. 
  -2   4  45    106.88   69.73  0. 1.0000     0. 
   2  -4 -45      9.16   36.42  0. 1.0000     0. 
  -2  -2  45     38.48   74.58  0. 1.0000     0. 
   2  -4 -45     47.01   51.49  0. 1.0000     0. 
  -4   2 -45     33.56   36.89  0. 1.0000     0. 
  -2  -2  45     29.55   48.41  0. 1.0000     0. 
   2   2 -45     86.41  121.91  0. 1.0000     0. 
   2  -4 -45      1.32   38.45  0. 1.0000     0. 
  -2  -2  45     45.35   83.05  0. 1.0000     0. 
   4  -2  45    156.26   83.60  0. 1.0000     0. 
  -4   2 -45     63.85   42.03  0. 1.0000     0. 
  -4   2 -45     13.46   36.69  0. 1.0000     0. 
   4  -2  45     42.49   63.20  0. 1.0000     0. 
   2  -4 -45     34.61   40.90  0. 1.0000     0. 
   2   2 -45     48.91   56.83  0. 1.0000     0. 
  -4   2 -45     29.54   60.06  0. 1.0000     0. 
  -2  -2  48     97.63   70.82  0. 1.0000     0. 
  -2   4  48    142.97   65.97  0. 1.0000     0. 
   2  -4 -48    147.72   47.71  0. 1.0000     0. 
   2  -4 -48    157.71   61.55  0. 1.0000     0. 
  -4   2 -48     96.43   38.55  0. 1.0000     0. 
  -2  -2  48     62.72   50.56  0. 1.0000     0. 
   2   2 -48     86.27  119.93  0. 1.0000     0. 
   2  -4 -48    115.44   41.24  0. 1.0000     0. 
   4  -2  48     51.34   83.14  0. 1.0000     0. 
  -2  -2  48    125.92   82.90  0. 1.0000     0. 
  -4   2 -48    153.50   63.91  0. 1.0000     0. 
  -4   2 -48     60.81   42.92  0. 1.0000     0. 
   2   2 -48     87.19   50.66  0. 1.0000     0. 
  -2  -2  48     69.85   65.59  0. 1.0000     0. 
   4  -2  48    102.86   65.27  0. 1.0000     0. 
   2  -4 -48    129.85   45.82  0. 1.0000     0. 
  -2  -2  51      8.11   43.50  0. 1.0000     0. 
   2   2 -51     69.01   91.69  0. 1.0000     0. 
   2  -4 -51     34.07   36.43  0. 1.0000     0. 
  -2   4  51     46.69   59.65  0. 1.0000     0. 
   4  -2  51    -55.52   70.72  0. 1.0000     0. 
  -2  -2  51     25.19   73.63  0. 1.0000     0. 
   4  -2  51    -11.92   72.83  0. 1.0000     0. 
  -4   2 -51     45.79   32.47  0. 1.0000     0. 
   2  -4 -51     28.79   48.07  0. 1.0000     0. 
  -4   2 -51     12.08   36.94  0. 1.0000     0. 
   2  -4 -51      2.01   36.12  0. 1.0000     0. 
   4  -2  51     74.97   62.60  0. 1.0000     0. 
   2   2 -51     30.07   38.08  0. 1.0000     0. 
  -2  -2  51     33.99   58.19  0. 1.0000     0. 
  -2  -2  54   1638.17  124.14  0. 1.0000     0. 
   4  -2  54   1923.78  144.57  0. 1.0000     0. 
  -2   4  54   1868.52  138.02  0. 1.0000     0. 
   2  -4 -54   2029.52  144.18  0. 1.0000     0. 
   2  -4 -54   1793.87  130.51  0. 1.0000     0. 
   2   2 -54   1767.16  137.10  0. 1.0000     0. 
  -4   2 -54   1870.66  135.06  0. 1.0000     0. 
   4  -2  54   2259.69  152.40  0. 1.0000     0. 
   2  -4 -54   1674.94  127.15  0. 1.0000     0. 
   2  -4 -57     58.93   44.94  0. 1.0000     0. 
   2   2 -57     60.55   38.95  0. 1.0000     0. 
   2  -4 -57     15.64   25.78  0. 1.0000     0. 
   4  -2  57     84.23   55.25  0. 1.0000     0. 
   4  -2  57     72.29   51.53  0. 1.0000     0. 
   2  -4 -57     38.56   28.38  0. 1.0000     0. 
   2   2 -57     13.64   30.14  0. 1.0000     0. 
  -2   4  60   5195.06  294.09  0. 1.0000     0. 
   4  -2  60   5702.24  296.34  0. 1.0000     0. 
   4  -2  60   5638.70  292.06  0. 1.0000     0. 
   2  -4 -60   5158.14  286.86  0. 1.0000     0. 
   2   2 -60   5260.22  291.25  0. 1.0000     0. 
   2   2 -60   5963.01  294.97  0. 1.0000     0. 
   2  -4 -60   5629.35  297.75  0. 1.0000     0. 
  -2   4  63     82.67   32.15  0. 1.0000     0. 
   4  -2  63    109.73   35.70  0. 1.0000     0. 
   2  -4 -63     44.72   28.27  0. 1.0000     0. 
  -4   2 -63     86.61   28.42  0. 1.0000     0. 
   2   2 -63     53.33   25.11  0. 1.0000     0. 
   2   2 -63     66.44   21.44  0. 1.0000     0. 
   4  -2  66   1047.10   63.19  0. 1.0000     0. 
  -2   4  66    880.92   60.91  0. 1.0000     0. 
  -4   2 -66   1036.00   61.57  0. 1.0000     0. 
   2   2 -66    941.80   58.51  0. 1.0000     0. 
  -3   4 -67    111.05   16.37  0. 1.0000     0. 
  -1  -3 -64    162.66   25.63  0. 1.0000     0. 
  -1  -3 -64    242.38   29.90  0. 1.0000     0. 
   4  -1 -64    279.99   32.46  0. 1.0000     0. 
  -3   4 -64    328.92   35.54  0. 1.0000     0. 
   1   3  64    217.15   31.34  0. 1.0000     0. 
  -4   1  61     79.43   28.60  0. 1.0000     0. 
   1   3  61    104.46   37.43  0. 1.0000     0. 
   4  -1 -61     69.81   26.03  0. 1.0000     0. 
  -4   1  61     72.91   24.26  0. 1.0000     0. 
   3  -4  61    100.10   45.41  0. 1.0000     0. 
  -1  -3 -61     81.03   29.79  0. 1.0000     0. 
   4  -1 -61     76.69   32.13  0. 1.0000     0. 
   1   3  58    539.87   62.16  0. 1.0000     0. 
  -4   1  58    573.86   61.27  0. 1.0000     0. 
   4  -1 -58    547.93   52.30  0. 1.0000     0. 
   4  -1 -58    456.16   56.96  0. 1.0000     0. 
   4  -1 -58    598.90   64.29  0. 1.0000     0. 
  -1  -3 -58    647.00   63.88  0. 1.0000     0. 
  -1  -3 -58    443.67   44.10  0. 1.0000     0. 
   4  -1 -55    810.85   81.94  0. 1.0000     0. 
  -3   4 -55    689.75   64.14  0. 1.0000     0. 
  -1  -3 -55    829.37   81.78  0. 1.0000     0. 
  -1  -3 -55    698.56   62.32  0. 1.0000     0. 
  -4   1  55    611.45   76.72  0. 1.0000     0. 
  -1  -3 -55    719.32   69.65  0. 1.0000     0. 
   4  -1 -55    770.93   81.45  0. 1.0000     0. 
  -3   4 -55    850.98   76.43  0. 1.0000     0. 
   1   3  55    748.69   80.44  0. 1.0000     0. 
   4  -1 -52   3856.97  230.15  0. 1.0000     0. 
  -3   4 -52   3116.58  203.00  0. 1.0000     0. 
  -1  -3 -52   4105.68  231.05  0. 1.0000     0. 
  -4   1  52   3361.79  223.55  0. 1.0000     0. 
  -1  -3 -52   3326.43  203.97  0. 1.0000     0. 
   3  -4  52   4335.08  248.89  0. 1.0000     0. 
   4  -1 -52   2940.65  230.80  0. 1.0000     0. 
  -1  -3 -52   3392.64  216.16  0. 1.0000     0. 
  -3   4 -52   3393.40  219.61  0. 1.0000     0. 
  -4   1  52   3444.40  233.32  0. 1.0000     0. 
   1   3  52   3608.14  221.75  0. 1.0000     0. 
  -3   4 -49     89.54   37.01  0. 1.0000     0. 
  -1  -3 -49    128.36   53.32  0. 1.0000     0. 
   4  -1 -49    105.39   54.63  0. 1.0000     0. 
  -4   1  49     40.93   58.95  0. 1.0000     0. 
   4  -1 -49    159.91  110.26  0. 1.0000     0. 
  -3   4 -49     97.58   60.76  0. 1.0000     0. 
  -4   1  49     77.65   72.35  0. 1.0000     0. 
   1   3  49    117.13   60.42  0. 1.0000     0. 
  -1  -3 -49     46.80   32.85  0. 1.0000     0. 
   3  -4  49    142.70   87.80  0. 1.0000     0. 
  -1  -3 -49     82.74   40.62  0. 1.0000     0. 
   4  -1 -49     71.33   53.36  0. 1.0000     0. 
  -3   4 -49     88.38   40.05  0. 1.0000     0. 
   3  -4  49     91.41   67.95  0. 1.0000     0. 
  -1  -3 -49     75.59   38.48  0. 1.0000     0. 
  -4   1  46    871.26  112.04  0. 1.0000     0. 
   1   3  46   1077.80  103.73  0. 1.0000     0. 
   4  -1 -46   1039.39  101.24  0. 1.0000     0. 
  -3   4 -46    743.45   74.45  0. 1.0000     0. 
  -4   1  46   1144.06  109.28  0. 1.0000     0. 
  -3   4 -46    477.23  104.08  0. 1.0000     0. 
   4  -1 -46    731.97  180.81  0. 1.0000     0. 
  -1  -3 -46    844.72   83.28  0. 1.0000     0. 
   3  -4  46   1000.27  134.22  0. 1.0000     0. 
  -1  -3 -46    859.31   79.99  0. 1.0000     0. 
  -1  -3 -46    897.34   88.61  0. 1.0000     0. 
  -3   4 -46    881.74   91.26  0. 1.0000     0. 
   3  -4  46    844.26  125.73  0. 1.0000     0. 
   1   3  46    897.66  117.40  0. 1.0000     0. 
   4  -1 -46    596.54  106.18  0. 1.0000     0. 
  -3   4 -43    251.08   47.83  0. 1.0000     0. 
  -4   1  43    251.93   72.45  0. 1.0000     0. 
  -3   4 -43     95.03   81.36  0. 1.0000     0. 
  -4   1  43    266.50   97.02  0. 1.0000     0. 
   4  -1 -43    189.30  140.31  0. 1.0000     0. 
   1   3  43    295.60   72.10  0. 1.0000     0. 
  -4   1  43    280.75   81.68  0. 1.0000     0. 
  -1  -3 -43    170.96   45.26  0. 1.0000     0. 
   3  -4  43    303.86  111.93  0. 1.0000     0. 
  -3   4 -43    287.65   53.22  0. 1.0000     0. 
  -4   1  43    328.11   82.57  0. 1.0000     0. 
  -1  -3 -43    317.38   56.22  0. 1.0000     0. 
  -1  -3 -43    302.67   56.93  0. 1.0000     0. 
   4  -1 -43    149.73   81.48  0. 1.0000     0. 
   3  -4  43    290.85   88.64  0. 1.0000     0. 
  -3   4 -43    294.34   57.11  0. 1.0000     0. 
  -1  -3 -40   3245.41  202.68  0. 1.0000     0. 
   3  -4  40   5102.67  423.79  0. 1.0000     0. 
  -4   1  40   3182.90  216.08  0. 1.0000     0. 
  -4   1  40   3195.82  284.46  0. 1.0000     0. 
  -3   4 -40   2342.72  183.48  0. 1.0000     0. 
  -4   1  40   3428.99  221.04  0. 1.0000     0. 
   3  -4  40   3831.44  258.61  0. 1.0000     0. 
  -3   4 -40   3294.52  200.29  0. 1.0000     0. 
  -4   1  40   3052.10  216.39  0. 1.0000     0. 
   1   3  40   3370.94  214.13  0. 1.0000     0. 
   3  -4  40   3016.89  247.85  0. 1.0000     0. 
   4  -1 -40   1884.88  244.95  0. 1.0000     0. 
   4  -1 -40   1968.37  339.72  0. 1.0000     0. 
  -3   4 -40   3133.24  209.48  0. 1.0000     0. 
  -1  -3 -40   3325.73  208.74  0. 1.0000     0. 
  -3   4 -37    588.61   73.21  0. 1.0000     0. 
   4  -1 -37    308.56  113.29  0. 1.0000     0. 
   3  -4  37    629.84  102.65  0. 1.0000     0. 
  -1  -3 -37    603.08   74.69  0. 1.0000     0. 
  -4   1  37    472.07  115.84  0. 1.0000     0. 
   4  -1 -37    169.19  166.34  0. 1.0000     0. 
  -4   1  37    656.50   89.99  0. 1.0000     0. 
   3  -4  37    521.13  193.95  0. 1.0000     0. 
  -3   4 -37    680.55   71.12  0. 1.0000     0. 
   3  -4  37    484.25  112.24  0. 1.0000     0. 
  -4   1  37    623.74   91.13  0. 1.0000     0. 
  -1  -3 -37    668.64   71.16  0. 1.0000     0. 
  -4   1  37    568.24   90.39  0. 1.0000     0. 
   1   3  37    519.31   81.76  0. 1.0000     0. 
   3  -4  34   4094.40  437.48  0. 1.0000     0. 
  -4   1  34   5197.28  395.99  0. 1.0000     0. 
  -3   4 -34   6083.22  317.18  0. 1.0000     0. 
   3  -4  34   4440.21  337.57  0. 1.0000     0. 
   4  -1 -34   1968.87  336.55  0. 1.0000     0. 
  -1  -3 -34   6119.10  317.06  0. 1.0000     0. 
   4  -1 -34   2811.62  452.99  0. 1.0000     0. 
  -4   1  34   5267.04  313.48  0. 1.0000     0. 
   3  -4  34   4831.49  353.49  0. 1.0000     0. 
  -4   1  34   5606.95  317.20  0. 1.0000     0. 
   4  -1 -31   1125.49  320.43  0. 1.0000     0. 
  -4   1  31   3021.78  278.87  0. 1.0000     0. 
   4  -1 -31   1193.45  246.87  0. 1.0000     0. 
  -1  -3 -31   4373.66  222.14  0. 1.0000     0. 
  -3   4 -31   6960.77  411.21  0. 1.0000     0. 
  -3   4 -31   4047.68  219.07  0. 1.0000     0. 
   3  -4  31   2584.27  229.61  0. 1.0000     0. 
  -4   1  28   7669.33  557.20  0. 1.0000     0. 
  -3   4 -28  15173.10  681.18  0. 1.0000     0. 
  -1  -3 -28  11234.40  493.82  0. 1.0000     0. 
   3  -4  28   4313.18  479.27  0. 1.0000     0. 
  -3   4 -28  11012.50  493.59  0. 1.0000     0. 
  -4   1  25    591.91  120.46  0. 1.0000     0. 
  -1  -3 -25    715.98   66.61  0. 1.0000     0. 
  -3   4 -25    616.11   65.74  0. 1.0000     0. 
   4  -1 -25    217.87  172.05  0. 1.0000     0. 
   3  -4  25    357.32   72.93  0. 1.0000     0. 
  -4   1  25    424.46   83.58  0. 1.0000     0. 
   3  -4  25    466.41   88.80  0. 1.0000     0. 
  -4   1  22   4204.55  301.70  0. 1.0000     0. 
  -3   4 -22   5007.55  230.74  0. 1.0000     0. 
   3  -4  22   4378.30  250.40  0. 1.0000     0. 
  -3   4 -22   7293.83  377.84  0. 1.0000     0. 
   4  -1 -22   2291.66  340.86  0. 1.0000     0. 
  -4   1  22   3459.74  277.49  0. 1.0000     0. 
   3  -4  22    982.06  240.75  0. 1.0000     0. 
  -3   4 -19    346.83  109.10  0. 1.0000     0. 
  -4   1  19    307.40   89.72  0. 1.0000     0. 
   3  -4  19    278.66   58.91  0. 1.0000     0. 
   3  -4  19     -8.82   56.20  0. 1.0000     0. 
  -1  -3 -19    331.26  118.12  0. 1.0000     0. 
  -4   1  19    185.20  180.30  0. 1.0000     0. 
  -1  -3 -19    140.57  192.75  0. 1.0000     0. 
  -1  -3 -16   2448.25  223.70  0. 1.0000     0. 
   3  -4  16   2007.28  142.54  0. 1.0000     0. 
  -3   4 -16   2573.07  200.61  0. 1.0000     0. 
  -4   1  16   1540.07  303.90  0. 1.0000     0. 
   3  -4  16   1815.06  160.37  0. 1.0000     0. 
  -1  -3 -16   1995.32  198.14  0. 1.0000     0. 
  -1  -3 -13   3154.08  239.29  0. 1.0000     0. 
   3  -4  13   2736.28  119.63  0. 1.0000     0. 
  -1  -3 -13   3307.23  226.45  0. 1.0000     0. 
   4  -1 -10    220.79   36.79  0. 1.0000     0. 
  -3   4 -10    569.49   70.96  0. 1.0000     0. 
  -1  -3 -10    327.73  120.40  0. 1.0000     0. 
  -1  -3 -10    586.56  147.00  0. 1.0000     0. 
  -1  -3 -10    250.01  248.92  0. 1.0000     0. 
   4  -1  -7    546.42   42.19  0. 1.0000     0. 
  -1  -3  -7    700.69  140.48  0. 1.0000     0. 
  -1  -3  -7    502.43  147.43  0. 1.0000     0. 
  -1  -3  -4  65971.09 3381.54  0. 1.0000     0. 
   4  -1  -4  69946.70 3392.88  0. 1.0000     0. 
  -3   4  -4  61923.60 3389.65  0. 1.0000     0. 
  -1  -3  -4  79914.90 3515.22  0. 1.0000     0. 
  -1  -3  -4  79782.59 3547.77  0. 1.0000     0. 
  -3   4  -1    412.62   32.09  0. 1.0000     0. 
   4  -1  -1    398.68   35.17  0. 1.0000     0. 
  -1  -3  -1    500.57  134.37  0. 1.0000     0. 
  -3   4   2   4547.23  217.30  0. 1.0000     0. 
  -4   1  -2   5268.05  230.82  0. 1.0000     0. 
  -1  -3   2   4805.45  210.98  0. 1.0000     0. 
  -1  -3   5  18881.60  409.55  0. 1.0000     0. 
  -1  -3   5  17805.30  355.08  0. 1.0000     0. 
  -1  -3   8   6165.38  329.51  0. 1.0000     0. 
  -1  -3   8   9231.82  475.00  0. 1.0000     0. 
   3  -4  -8    955.97  304.07  0. 1.0000     0. 
   4  -1   8   4751.18  290.10  0. 1.0000     0. 
   1   3  -8   7657.66  350.46  0. 1.0000     0. 
  -1  -3   8   4283.16  363.44  0. 1.0000     0. 
   3  -4  -8  20298.20  484.45  0. 1.0000     0. 
  -1  -3  11   8008.53  309.56  0. 1.0000     0. 
  -4   1 -11   9890.38  313.10  0. 1.0000     0. 
  -1  -3  11  15544.70  526.10  0. 1.0000     0. 
   4  -1  11  15092.20  272.12  0. 1.0000     0. 
   1   3 -11  25609.40  523.56  0. 1.0000     0. 
  -1  -3  11   8853.08  571.30  0. 1.0000     0. 
  -1  -3  11  16021.20  465.73  0. 1.0000     0. 
  -4   1 -14  23421.90  672.38  0. 1.0000     0. 
  -1  -3  14   6305.48  587.72  0. 1.0000     0. 
  -1  -3  14  13290.20  695.33  0. 1.0000     0. 
   4  -1  14  11792.00  570.14  0. 1.0000     0. 
   1   3 -14   7584.02  649.88  0. 1.0000     0. 
   3  -4 -14   3060.52  599.97  0. 1.0000     0. 
  -1  -3  14   9033.72  621.48  0. 1.0000     0. 
  -4   1 -14  12040.50  826.94  0. 1.0000     0. 
   3  -4 -14  29641.60  702.74  0. 1.0000     0. 
  -4   1 -17   4889.32  232.33  0. 1.0000     0. 
  -1  -3  17   4595.89  238.79  0. 1.0000     0. 
  -1  -3  17   7359.21  337.10  0. 1.0000     0. 
   4  -1  17   7539.28  200.35  0. 1.0000     0. 
   3  -4 -17   4520.66  337.23  0. 1.0000     0. 
   1   3 -17   3329.51  321.12  0. 1.0000     0. 
  -4   1 -17   6147.20  441.67  0. 1.0000     0. 
  -1  -3  17   7480.77  292.11  0. 1.0000     0. 
  -1  -3  20  12330.00  625.69  0. 1.0000     0. 
  -1  -3  20  12850.70  639.22  0. 1.0000     0. 
   3  -4 -20   7588.39  644.40  0. 1.0000     0. 
   4  -1  20  11503.30  552.19  0. 1.0000     0. 
  -1  -3  20   5774.74  638.88  0. 1.0000     0. 
   3  -4 -20   6066.40  618.68  0. 1.0000     0. 
  -4   1 -20  10360.80  706.28  0. 1.0000     0. 
  -4   1 -23   3301.32  268.64  0. 1.0000     0. 
  -4   1 -23   3555.85  319.55  0. 1.0000     0. 
   3  -4 -23   2912.58  256.90  0. 1.0000     0. 
  -4   1 -23   3578.31  312.70  0. 1.0000     0. 
   1   3 -23   2928.20  264.47  0. 1.0000     0. 
   3  -4 -23   4163.15  355.91  0. 1.0000     0. 
   4  -1  23   3489.34  214.67  0. 1.0000     0. 
  -1  -3  23   4105.54  279.53  0. 1.0000     0. 
  -3   4  23   3885.04  262.72  0. 1.0000     0. 
   3  -4 -26   2390.26  273.98  0. 1.0000     0. 
   1   3 -26   1977.92  369.44  0. 1.0000     0. 
   1   3 -26   3986.16  282.51  0. 1.0000     0. 
   3  -4 -26   4797.74  363.10  0. 1.0000     0. 
   4  -1  26   2811.95  221.03  0. 1.0000     0. 
  -4   1 -26   6238.71  310.62  0. 1.0000     0. 
  -3   4  26   3310.36  273.04  0. 1.0000     0. 
   1   3 -29    718.63  126.00  0. 1.0000     0. 
   3  -4 -29    523.96  126.10  0. 1.0000     0. 
   4  -1  29    638.18   86.97  0. 1.0000     0. 
  -3   4  29    703.75  119.41  0. 1.0000     0. 
  -4   1 -29    891.32  120.31  0. 1.0000     0. 
   1   3 -29    471.13  224.25  0. 1.0000     0. 
   4  -1  32   2620.09  213.40  0. 1.0000     0. 
   1   3 -32   3048.26  242.79  0. 1.0000     0. 
   1   3 -32   2154.19  345.62  0. 1.0000     0. 
   3  -4 -32   2323.49  237.32  0. 1.0000     0. 
  -4   1 -32   3217.70  244.41  0. 1.0000     0. 
  -3   4  32   3127.59  259.76  0. 1.0000     0. 
  -3   4  35   2665.71  254.92  0. 1.0000     0. 
  -4   1 -35   3043.88  243.58  0. 1.0000     0. 
  -1  -3  35   3203.92  213.31  0. 1.0000     0. 
  -3   4  35   3021.45  204.38  0. 1.0000     0. 
  -1  -3  35   4162.78  238.87  0. 1.0000     0. 
   4  -1  35   1057.18  209.03  0. 1.0000     0. 
  -4   1 -35   3404.68  207.07  0. 1.0000     0. 
   3  -4 -35   2394.47  235.96  0. 1.0000     0. 
   4  -1  35   2541.18  221.49  0. 1.0000     0. 
   3  -4 -35   4459.10  352.71  0. 1.0000     0. 
   1   3 -35   2540.65  359.69  0. 1.0000     0. 
   1   3 -35   2870.02  234.54  0. 1.0000     0. 
  -4   1 -35   3443.95  190.75  0. 1.0000     0. 
   1   3 -35   3689.48  191.56  0. 1.0000     0. 
  -4   1 -38   8595.80  460.87  0. 1.0000     0. 
   1   3 -38   9284.07  461.43  0. 1.0000     0. 
   4  -1  38  10236.90  641.70  0. 1.0000     0. 
  -1  -3  38   7974.47  466.78  0. 1.0000     0. 
  -4   1 -38   8180.42  514.91  0. 1.0000     0. 
  -3   4  38   8309.85  546.34  0. 1.0000     0. 
  -3   4  38   8146.15  477.47  0. 1.0000     0. 
  -1  -3  38   8993.22  488.20  0. 1.0000     0. 
   4  -1  38   4709.12  488.18  0. 1.0000     0. 
  -1  -3  38  10929.80  514.02  0. 1.0000     0. 
  -4   1 -38   9183.05  479.00  0. 1.0000     0. 
   3  -4 -38   8030.47  456.67  0. 1.0000     0. 
   4  -1  38   7886.99  509.84  0. 1.0000     0. 
   1   3 -38   7929.58  507.30  0. 1.0000     0. 
   3  -4 -38  11601.50  647.19  0. 1.0000     0. 
   3  -4 -38   7176.70  512.33  0. 1.0000     0. 
   1   3 -38   7079.16  642.16  0. 1.0000     0. 
  -4   1 -41     57.73   36.37  0. 1.0000     0. 
   1   3 -41     64.88   33.84  0. 1.0000     0. 
   4  -1  41     31.93   56.81  0. 1.0000     0. 
   3  -4 -41     14.43   50.14  0. 1.0000     0. 
   1   3 -41     73.27   56.58  0. 1.0000     0. 
  -1  -3  41     75.26   47.15  0. 1.0000     0. 
   4  -1  41    281.76  146.42  0. 1.0000     0. 
   3  -4 -41     64.92   97.51  0. 1.0000     0. 
   1   3 -41    105.17  134.39  0. 1.0000     0. 
  -3   4  41      5.48   61.97  0. 1.0000     0. 
   4  -1  41     38.25   85.18  0. 1.0000     0. 
  -4   1 -41    172.20   49.78  0. 1.0000     0. 
  -1  -3  41    189.85   89.37  0. 1.0000     0. 
  -4   1 -41     44.79   62.96  0. 1.0000     0. 
  -3   4  41     54.57   68.16  0. 1.0000     0. 
  -1  -3  41     88.86   71.90  0. 1.0000     0. 
   3  -4 -44    776.16   86.32  0. 1.0000     0. 
  -4   1 -44    623.67   66.28  0. 1.0000     0. 
   1   3 -44    666.14   65.91  0. 1.0000     0. 
  -1  -3  44    603.05   76.83  0. 1.0000     0. 
   1   3 -44    618.36  170.75  0. 1.0000     0. 
  -4   1 -44    528.40   98.35  0. 1.0000     0. 
  -1  -3  44    764.89  102.80  0. 1.0000     0. 
  -3   4  44    680.40   97.59  0. 1.0000     0. 
   4  -1  44    706.93  113.99  0. 1.0000     0. 
  -4   1 -44    868.60   83.78  0. 1.0000     0. 
  -1  -3  44    993.76  121.38  0. 1.0000     0. 
  -1  -3  44    548.35   65.38  0. 1.0000     0. 
   3  -4 -44    997.13  171.63  0. 1.0000     0. 
   4  -1  44    608.35  104.01  0. 1.0000     0. 
  -1  -3  44    683.98  117.17  0. 1.0000     0. 
   3  -4 -44    675.46   94.28  0. 1.0000     0. 
   1   3 -44    636.78   89.57  0. 1.0000     0. 
   3  -4 -47    314.15   59.96  0. 1.0000     0. 
  -1  -3  47    399.95   83.75  0. 1.0000     0. 
  -3   4  47    336.37   79.93  0. 1.0000     0. 
   3  -4 -47    372.32   56.37  0. 1.0000     0. 
  -4   1 -47    335.07   51.04  0. 1.0000     0. 
   1   3 -47    305.96   48.95  0. 1.0000     0. 
   4  -1  47    380.79   86.27  0. 1.0000     0. 
   1   3 -47    353.00   64.15  0. 1.0000     0. 
   3  -4 -47    303.99   63.22  0. 1.0000     0. 
  -1  -3  47    406.84   93.30  0. 1.0000     0. 
  -1  -3  47    341.89   59.58  0. 1.0000     0. 
   1   3 -47    559.96  157.74  0. 1.0000     0. 
   4  -1  47    188.11   91.03  0. 1.0000     0. 
  -1  -3  47    476.46   99.58  0. 1.0000     0. 
  -4   1 -47    280.16   70.40  0. 1.0000     0. 
  -1  -3  47    328.05   48.04  0. 1.0000     0. 
  -4   1 -50    494.20   55.42  0. 1.0000     0. 
  -1  -3  50    427.04   60.22  0. 1.0000     0. 
   1   3 -50    769.55  165.09  0. 1.0000     0. 
   3  -4 -50    501.50   66.72  0. 1.0000     0. 
   4  -1  50    319.46   75.59  0. 1.0000     0. 
  -1  -3  50    668.32  104.85  0. 1.0000     0. 
   4  -1  50    407.28   93.42  0. 1.0000     0. 
  -1  -3  50    498.42   85.38  0. 1.0000     0. 
  -3   4  50    558.91   86.68  0. 1.0000     0. 
   4  -1  50    453.23   87.48  0. 1.0000     0. 
  -1  -3  50    545.40   98.53  0. 1.0000     0. 
   3  -4 -50    501.89   70.09  0. 1.0000     0. 
   1   3 -50    475.18   70.58  0. 1.0000     0. 
   4  -1  53   1401.86  122.61  0. 1.0000     0. 
  -1  -3  53   1621.56  128.99  0. 1.0000     0. 
   3  -4 -53   1252.48  107.03  0. 1.0000     0. 
  -4   1 -53   1277.73   93.15  0. 1.0000     0. 
   4  -1  53   1758.30  130.95  0. 1.0000     0. 
  -1  -3  53   1645.85  136.91  0. 1.0000     0. 
   1   3 -53   1404.22  115.29  0. 1.0000     0. 
   3  -4 -53   1279.47  111.12  0. 1.0000     0. 
  -1  -3  56   1269.99  112.08  0. 1.0000     0. 
   4  -1  56   1345.81  106.41  0. 1.0000     0. 
   3  -4 -56   1221.64   93.20  0. 1.0000     0. 
  -4   1 -56   1083.49   78.09  0. 1.0000     0. 
   4  -1  56   1464.96  106.20  0. 1.0000     0. 
   1   3 -56   1201.02   96.77  0. 1.0000     0. 
   3  -4 -56   1144.51   94.11  0. 1.0000     0. 
  -3   4  59   2462.13  163.19  0. 1.0000     0. 
   4  -1  59   2637.41  157.49  0. 1.0000     0. 
   1   3 -59   3001.24  164.55  0. 1.0000     0. 
  -1  -3  59   2587.24  167.29  0. 1.0000     0. 
   4  -1  59   2675.48  164.20  0. 1.0000     0. 
   3  -4 -59   2220.29  153.54  0. 1.0000     0. 
   1   3 -59   2460.27  157.50  0. 1.0000     0. 
   4  -1  62   2017.36  123.60  0. 1.0000     0. 
  -3   4  62   1826.04  122.96  0. 1.0000     0. 
   1   3 -62   2148.49  123.32  0. 1.0000     0. 
  -4   1 -62   2099.55  123.14  0. 1.0000     0. 
   3  -4 -62   1796.32  116.24  0. 1.0000     0. 
   1   3 -62   1890.06  119.48  0. 1.0000     0. 
  -3   4  65    321.52   33.25  0. 1.0000     0. 
   4  -1  65    335.38   34.58  0. 1.0000     0. 
   1   3 -65    332.69   30.76  0. 1.0000     0. 
  -4   1 -65    330.70   30.69  0. 1.0000     0. 
  -3   4  65    320.71   31.84  0. 1.0000     0. 
   4  -4  65     18.13   25.97  0. 1.0000     0. 
  -4   0  65      1.21   11.74  0. 1.0000     0. 
   0   4  65     -2.60   20.09  0. 1.0000     0. 
   0   4  62    645.26   59.67  0. 1.0000     0. 
   0  -4 -62    561.71   50.43  0. 1.0000     0. 
   4  -4  62    721.71   63.59  0. 1.0000     0. 
   4   0 -62    713.75   56.59  0. 1.0000     0. 
   0  -4 -62    705.56   56.52  0. 1.0000     0. 
   4   0 -62    681.62   54.76  0. 1.0000     0. 
   4  -4  62    780.89   65.19  0. 1.0000     0. 
   4  -4  59   2251.13  142.19  0. 1.0000     0. 
   0  -4 -59   2099.30  136.67  0. 1.0000     0. 
   4   0 -59   2203.79  136.27  0. 1.0000     0. 
   4  -4  59   2470.24  146.11  0. 1.0000     0. 
   4   0 -59   1875.42  133.88  0. 1.0000     0. 
  -4   0  59   1807.60  126.99  0. 1.0000     0. 
   0   4  56    122.03   46.50  0. 1.0000     0. 
  -4   0  56    133.37   42.68  0. 1.0000     0. 
   4  -4  56    131.64   58.74  0. 1.0000     0. 
   4  -4  56    242.60   68.21  0. 1.0000     0. 
   0  -4 -56    146.04   45.22  0. 1.0000     0. 
   4   0 -56    171.03   46.60  0. 1.0000     0. 
   0  -4 -56     84.38   30.13  0. 1.0000     0. 
   0  -4 -56    117.51   32.37  0. 1.0000     0. 
   4   0 -56    116.18   39.12  0. 1.0000     0. 
   0   4  53   2106.39  147.04  0. 1.0000     0. 
   4  -4  53   2180.69  159.30  0. 1.0000     0. 
   0  -4 -53   2342.48  154.81  0. 1.0000     0. 
   4   0 -53   2444.23  154.02  0. 1.0000     0. 
  -4   0  53   1863.38  144.67  0. 1.0000     0. 
   0  -4 -53   1654.29  133.05  0. 1.0000     0. 
   4  -4  53   2668.60  175.14  0. 1.0000     0. 
   0  -4 -53   2009.23  131.95  0. 1.0000     0. 
   4   0 -53   1931.89  155.60  0. 1.0000     0. 
  -4   4 -53   2285.13  150.00  0. 1.0000     0. 
   0  -4 -53   2000.93  140.18  0. 1.0000     0. 
   0   4  50   1511.82  123.20  0. 1.0000     0. 
   4  -4  50   1241.45  127.66  0. 1.0000     0. 
   0  -4 -50   1705.92  129.35  0. 1.0000     0. 
   4   0 -50   1728.48  128.11  0. 1.0000     0. 
  -4   0  50   1323.53  121.30  0. 1.0000     0. 
  -4   4 -50    991.30  129.23  0. 1.0000     0. 
   0  -4 -50   1428.98  114.07  0. 1.0000     0. 
   4  -4  50   1776.96  153.66  0. 1.0000     0. 
   0  -4 -50   1430.68  106.85  0. 1.0000     0. 
   4  -4  50   1609.73  157.65  0. 1.0000     0. 
  -4   4 -50   1537.81  120.80  0. 1.0000     0. 
   4   0 -50   1536.34  219.10  0. 1.0000     0. 
   0  -4 -50   1488.46  114.62  0. 1.0000     0. 
   4   0 -50   1333.95  135.19  0. 1.0000     0. 
   0   4  47   1414.41  120.59  0. 1.0000     0. 
   0  -4 -47   1507.00  124.30  0. 1.0000     0. 
  -4   0  47   1330.75  120.50  0. 1.0000     0. 
  -4   4 -47    792.41  127.88  0. 1.0000     0. 
   0  -4 -47   1303.71  110.91  0. 1.0000     0. 
   4  -4  47   1601.08  159.96  0. 1.0000     0. 
   0  -4 -47   1394.16  105.58  0. 1.0000     0. 
   4   0 -47   1250.31  217.39  0. 1.0000     0. 
   4  -4  47   1493.93  155.62  0. 1.0000     0. 
   0  -4 -47   1332.89  111.96  0. 1.0000     0. 
  -4   4 -47   1420.09  117.51  0. 1.0000     0. 
   4   0 -47    998.72  134.62  0. 1.0000     0. 
   0   4  44   3841.90  232.77  0. 1.0000     0. 
   0  -4 -44   4298.77  244.81  0. 1.0000     0. 
  -4   0  44   3412.35  233.68  0. 1.0000     0. 
  -4   4 -44   1885.56  239.11  0. 1.0000     0. 
   4  -4  44   3400.40  271.71  0. 1.0000     0. 
  -4   4 -44   3733.28  232.40  0. 1.0000     0. 
   0  -4 -44   3570.22  229.14  0. 1.0000     0. 
   4   0 -44   2412.79  252.12  0. 1.0000     0. 
   4   0 -44   2269.70  338.96  0. 1.0000     0. 
   4  -4  44   3953.98  276.29  0. 1.0000     0. 
  -4   4 -44   3806.82  225.01  0. 1.0000     0. 
   0  -4 -44   3638.70  229.31  0. 1.0000     0. 
   0  -4 -44   3741.55  217.21  0. 1.0000     0. 
   4  -4  41    127.21  157.01  0. 1.0000     0. 
  -4   0  41    183.87   63.03  0. 1.0000     0. 
  -4   0  41    316.71  101.64  0. 1.0000     0. 
  -4   4 -41     69.03   84.16  0. 1.0000     0. 
   4   0 -41    104.83   87.64  0. 1.0000     0. 
   4  -4  41    124.59   68.47  0. 1.0000     0. 
   0  -4 -41    183.39   46.48  0. 1.0000     0. 
  -4   4 -41    176.45   49.22  0. 1.0000     0. 
  -4   0  41    196.00   81.31  0. 1.0000     0. 
   4  -4  41    176.02   98.14  0. 1.0000     0. 
  -4   4 -41    155.37   47.30  0. 1.0000     0. 
   0  -4 -41    134.47   46.88  0. 1.0000     0. 
   0   4  41    216.24   67.40  0. 1.0000     0. 
   0  -4 -41    178.76   52.08  0. 1.0000     0. 
   0  -4 -38   5191.82  303.74  0. 1.0000     0. 
   4  -4  38   4054.48  435.34  0. 1.0000     0. 
  -4   0  38   4688.04  301.35  0. 1.0000     0. 
  -4   0  38   5038.54  390.91  0. 1.0000     0. 
   4   0 -38   2807.26  342.92  0. 1.0000     0. 
   0  -4 -38   5488.03  307.43  0. 1.0000     0. 
  -4   4 -38   5424.93  305.17  0. 1.0000     0. 
   4  -4  38   4147.97  332.14  0. 1.0000     0. 
  -4   0  38   5222.89  314.91  0. 1.0000     0. 
  -4   4 -38   4529.79  295.07  0. 1.0000     0. 
   4  -4  38   4048.75  339.57  0. 1.0000     0. 
   0  -4 -38   5650.41  292.36  0. 1.0000     0. 
   0   4  38   5207.69  303.04  0. 1.0000     0. 
   0  -4 -35   4924.24  261.51  0. 1.0000     0. 
  -4   4 -35   4402.08  252.33  0. 1.0000     0. 
   4  -4  35   3295.68  275.57  0. 1.0000     0. 
   4   0 -35   1700.41  280.08  0. 1.0000     0. 
  -4   0  35   3808.63  329.09  0. 1.0000     0. 
  -4   0  35   3599.62  248.19  0. 1.0000     0. 
   4  -4  35   2453.53  276.44  0. 1.0000     0. 
  -4   4 -35   3377.55  243.03  0. 1.0000     0. 
  -4   0  35   4328.29  263.64  0. 1.0000     0. 
   0  -4 -35   4789.11  257.14  0. 1.0000     0. 
   0  -4 -35   5027.80  244.70  0. 1.0000     0. 
  -4   0  32    139.45   94.80  0. 1.0000     0. 
  -4   0  32    116.11   64.07  0. 1.0000     0. 
   4  -4  32     -9.45   98.96  0. 1.0000     0. 
  -4   4 -32    251.16   51.48  0. 1.0000     0. 
   0  -4 -32    324.84   62.27  0. 1.0000     0. 
   4  -4  32    140.28   71.35  0. 1.0000     0. 
   4   0 -32     -7.43  106.58  0. 1.0000     0. 
  -4   4 -29   7743.23  385.63  0. 1.0000     0. 
  -4   0  29   6674.56  475.61  0. 1.0000     0. 
   0   4  26   9063.51  380.67  0. 1.0000     0. 
   4  -4  26   5641.33  342.07  0. 1.0000     0. 
  -4   4 -26   7099.38  319.32  0. 1.0000     0. 
   0  -4 -26   8956.71  342.25  0. 1.0000     0. 
  -4   0  26   6481.42  353.11  0. 1.0000     0. 
   4  -4  23    183.88   60.85  0. 1.0000     0. 
  -4   4 -23    201.73   38.51  0. 1.0000     0. 
   0   4  23    199.13   57.38  0. 1.0000     0. 
   4  -4  23      4.45   48.80  0. 1.0000     0. 
  -4   0  23    174.88   91.49  0. 1.0000     0. 
  -4   4 -20   8102.62  352.14  0. 1.0000     0. 
   4  -4  20   8389.82  384.61  0. 1.0000     0. 
   0   4  20   7632.75  382.85  0. 1.0000     0. 
  -4   0  20   6238.94  446.52  0. 1.0000     0. 
   0  -4 -20  10177.00  460.50  0. 1.0000     0. 
  -4   0  20   6361.29  560.01  0. 1.0000     0. 
   4  -4  17    213.90   48.70  0. 1.0000     0. 
   4   0 -17    424.07  109.31  0. 1.0000     0. 
   0   4  17    164.00   47.75  0. 1.0000     0. 
   4  -4  17     -9.00   72.22  0. 1.0000     0. 
   0  -4 -17    273.74  111.91  0. 1.0000     0. 
  -4   0  17    285.84  140.61  0. 1.0000     0. 
   0   4  14   2705.86  211.71  0. 1.0000     0. 
   4  -4  14   4225.96  221.85  0. 1.0000     0. 
   0  -4 -14   5479.38  352.12  0. 1.0000     0. 
   0  -4 -14   5233.21  331.08  0. 1.0000     0. 
  -4   0  14   3285.36  419.56  0. 1.0000     0. 
   0   4  11    522.30   57.11  0. 1.0000     0. 
   4  -4  11    699.45   61.26  0. 1.0000     0. 
   0  -4 -11    940.39  169.21  0. 1.0000     0. 
   0  -4 -11    976.67  157.32  0. 1.0000     0. 
  -4   0  11    579.82  245.90  0. 1.0000     0. 
   4  -4   8    657.85   55.70  0. 1.0000     0. 
   0   4   8    475.88   47.72  0. 1.0000     0. 
  -4   4  -8    652.41   50.57  0. 1.0000     0. 
   0  -4  -8    526.51  145.86  0. 1.0000     0. 
   0  -4  -5  11467.80  711.58  0. 1.0000     0. 
  -4   4  -5   9157.73  562.43  0. 1.0000     0. 
   4   0  -5  12251.30  563.15  0. 1.0000     0. 
  -4   0   5   6852.85  787.70  0. 1.0000     0. 
   0  -4  -5  14538.60  731.75  0. 1.0000     0. 
   0  -4  -2  17611.00 1118.91  0. 1.0000     0. 
   4   0  -2  19363.60  985.04  0. 1.0000     0. 
   0  -4  -2  20707.80  986.68  0. 1.0000     0. 
  -4   4  -2  16935.80  987.58  0. 1.0000     0. 
   0  -4  -2  22656.40 1136.22  0. 1.0000     0. 
  -4   0   2  15434.50 1257.81  0. 1.0000     0. 
  -4   0  -1    602.60   47.48  0. 1.0000     0. 
  -4   4   1    555.27   45.79  0. 1.0000     0. 
   0  -4   1    719.90   42.12  0. 1.0000     0. 
   4  -4  -1    573.53   50.54  0. 1.0000     0. 
   0  -4   1    421.76  150.75  0. 1.0000     0. 
  -4   0  -1    491.15  289.94  0. 1.0000     0. 
   0  -4   1    567.78  154.42  0. 1.0000     0. 
   0  -4   4   7687.83  411.51  0. 1.0000     0. 
  -4   0  -4   6726.93  413.77  0. 1.0000     0. 
   4  -4  -4   7742.11  419.98  0. 1.0000     0. 
  -4   0  -7   4390.18  275.45  0. 1.0000     0. 
   4  -4  -7   4892.46  281.52  0. 1.0000     0. 
  -4   0  -7   5145.55  291.69  0. 1.0000     0. 
   0  -4   7   5676.81  279.69  0. 1.0000     0. 
   0  -4   7   5587.48  417.42  0. 1.0000     0. 
  -4   0  -7   5145.86  562.91  0. 1.0000     0. 
   0  -4   7   6272.98  412.55  0. 1.0000     0. 
  -4   0 -10   1834.23  125.50  0. 1.0000     0. 
  -4   0 -10   2651.79  151.84  0. 1.0000     0. 
   4  -4 -10   1886.81  129.90  0. 1.0000     0. 
   4  -4 -10   3301.92  189.83  0. 1.0000     0. 
   0  -4  10   2540.99  136.12  0. 1.0000     0. 
   0   4 -10   1405.95  195.83  0. 1.0000     0. 
   4   0  10   2026.49  122.98  0. 1.0000     0. 
   0  -4  10   2464.27  254.74  0. 1.0000     0. 
   0  -4  10   1986.45  221.63  0. 1.0000     0. 
  -4   0 -10   1994.49  355.45  0. 1.0000     0. 
   4  -4 -13    174.13   36.66  0. 1.0000     0. 
   4   0  13    218.84   32.34  0. 1.0000     0. 
   0  -4  13    198.38   40.56  0. 1.0000     0. 
   0   4 -13    167.26  147.53  0. 1.0000     0. 
   4  -4 -13      4.76   93.22  0. 1.0000     0. 
  -4   0 -13    157.15   53.88  0. 1.0000     0. 
   0  -4  13    285.70  131.66  0. 1.0000     0. 
  -4   0 -13    208.89  216.57  0. 1.0000     0. 
   0  -4  13    234.18  110.32  0. 1.0000     0. 
  -4   0 -16   4527.63  443.89  0. 1.0000     0. 
   0  -4  16   5224.07  305.82  0. 1.0000     0. 
   4  -4 -16    720.70  203.18  0. 1.0000     0. 
   0  -4  16   5148.38  233.05  0. 1.0000     0. 
   4   0  16   5296.09  213.05  0. 1.0000     0. 
   4  -4 -16   1509.72  285.83  0. 1.0000     0. 
  -4   0 -16   4424.67  243.90  0. 1.0000     0. 
   4   0  19     39.97   36.46  0. 1.0000     0. 
   0  -4  19     90.76   85.87  0. 1.0000     0. 
   0  -4  19    -31.69  172.52  0. 1.0000     0. 
  -4   0 -19    -19.80  148.82  0. 1.0000     0. 
  -4   0 -19    -10.76  159.19  0. 1.0000     0. 
  -4   0 -19     -6.08  131.74  0. 1.0000     0. 
   4  -4 -19    -10.52   75.45  0. 1.0000     0. 
   0   4 -22   3471.13  502.56  0. 1.0000     0. 
   4  -4 -22   3360.50  468.96  0. 1.0000     0. 
   4   0  22   7462.35  364.51  0. 1.0000     0. 
  -4   0 -22   8065.57  348.18  0. 1.0000     0. 
  -4   0 -22   6890.36  448.00  0. 1.0000     0. 
   0  -4  22   8162.53  413.80  0. 1.0000     0. 
   4  -4 -22   3450.42  347.25  0. 1.0000     0. 
  -4   0 -25    928.30  133.76  0. 1.0000     0. 
  -4   0 -25    682.18  147.20  0. 1.0000     0. 
   4  -4 -25    923.29  213.96  0. 1.0000     0. 
  -4   0 -25    974.00  118.21  0. 1.0000     0. 
  -4   4  25    883.45  124.64  0. 1.0000     0. 
   0   4 -25    567.91  222.82  0. 1.0000     0. 
   0   4 -25    848.94  109.88  0. 1.0000     0. 
  -4   0 -25    933.83   74.19  0. 1.0000     0. 
   4   0  25    593.68   80.73  0. 1.0000     0. 
  -4   0 -28   8467.51  398.89  0. 1.0000     0. 
  -4   4  28   5146.24  392.56  0. 1.0000     0. 
   0   4 -28   8068.10  387.15  0. 1.0000     0. 
   4   0  28   3432.20  326.17  0. 1.0000     0. 
   4  -4 -28   2766.57  378.15  0. 1.0000     0. 
   0   4 -28   5574.19  528.60  0. 1.0000     0. 
  -4   0 -28   7706.31  335.23  0. 1.0000     0. 
   4  -4 -28   6650.63  534.92  0. 1.0000     0. 
  -4   4  31   5892.03  468.49  0. 1.0000     0. 
  -4   0 -31   9305.25  469.86  0. 1.0000     0. 
   0   4 -31   9071.42  455.02  0. 1.0000     0. 
   4   0  31   6119.14  422.69  0. 1.0000     0. 
   4  -4 -31   3674.14  450.53  0. 1.0000     0. 
   4  -4 -31   7816.14  581.82  0. 1.0000     0. 
  -4   0 -31   8056.09  408.89  0. 1.0000     0. 
   0   4 -31   7787.75  635.55  0. 1.0000     0. 
   0   4 -34     62.39   33.88  0. 1.0000     0. 
   4  -4 -34     99.21   47.01  0. 1.0000     0. 
  -4   0 -34     78.77   34.81  0. 1.0000     0. 
   4  -4 -34     78.11   90.39  0. 1.0000     0. 
   4   0  34    127.10   58.82  0. 1.0000     0. 
  -4   0 -34     93.63   40.92  0. 1.0000     0. 
   0  -4  34    156.79   72.96  0. 1.0000     0. 
   0   4 -34    106.50   59.59  0. 1.0000     0. 
   0   4 -34     11.59  139.24  0. 1.0000     0. 
   4  -4 -34     79.50  121.36  0. 1.0000     0. 
  -4   4  34     -5.85   67.42  0. 1.0000     0. 
   0  -4  34    164.82  148.55  0. 1.0000     0. 
   4   0  34    -73.91   94.06  0. 1.0000     0. 
  -4   4  34     51.98   62.37  0. 1.0000     0. 
   0  -4  34     15.76   59.26  0. 1.0000     0. 
  -4   0 -34    124.60   76.94  0. 1.0000     0. 
   0   4 -37   2613.79  313.95  0. 1.0000     0. 
   4  -4 -37   2438.15  276.64  0. 1.0000     0. 
   0  -4  37   2210.94  201.12  0. 1.0000     0. 
  -4   0 -37   2169.05  156.10  0. 1.0000     0. 
   4  -4 -37   1424.07  194.97  0. 1.0000     0. 
   4   0  37   1633.08  172.15  0. 1.0000     0. 
   0   4 -37   2341.05  181.13  0. 1.0000     0. 
  -4   4  37   1900.33  162.57  0. 1.0000     0. 
   0  -4  37   2352.59  175.52  0. 1.0000     0. 
  -4   0 -37   2332.75  192.09  0. 1.0000     0. 
  -4   4  37   1710.68  205.64  0. 1.0000     0. 
   4  -4 -37   2476.91  171.52  0. 1.0000     0. 
  -4   0 -37   2538.57  148.95  0. 1.0000     0. 
   0   4 -37   2260.09  145.07  0. 1.0000     0. 
   0  -4  37   3275.06  207.87  0. 1.0000     0. 
  -4   0 -37   2546.08  166.33  0. 1.0000     0. 
   4   0  37    877.25  165.04  0. 1.0000     0. 
   0   4 -40   3235.59  230.37  0. 1.0000     0. 
   0  -4  40   3529.41  268.42  0. 1.0000     0. 
  -4   0 -40   3172.54  212.13  0. 1.0000     0. 
   4   0  40   3192.23  242.87  0. 1.0000     0. 
   4  -4 -40   4034.77  351.03  0. 1.0000     0. 
   4  -4 -40   2466.64  247.94  0. 1.0000     0. 
   0   4 -40   4134.36  386.03  0. 1.0000     0. 
  -4   4  40   2834.76  271.75  0. 1.0000     0. 
  -4   0 -40   3099.21  241.58  0. 1.0000     0. 
   0  -4  40   3099.16  224.08  0. 1.0000     0. 
  -4   4  40   3036.76  221.86  0. 1.0000     0. 
   4  -4 -40   3297.12  223.56  0. 1.0000     0. 
  -4   0 -40   3394.35  200.16  0. 1.0000     0. 
   0   4 -40   3201.84  198.24  0. 1.0000     0. 
   4   0  40   2088.49  225.81  0. 1.0000     0. 
  -4   0 -40   4075.45  223.04  0. 1.0000     0. 
   0  -4  40   4104.29  254.40  0. 1.0000     0. 
   4   0  43    437.32   91.18  0. 1.0000     0. 
  -4   0 -43    457.01   66.93  0. 1.0000     0. 
   0   4 -43    533.65   79.17  0. 1.0000     0. 
   0  -4  43    586.04  111.03  0. 1.0000     0. 
   4  -4 -43    370.90   86.26  0. 1.0000     0. 
   0   4 -43    559.13  160.26  0. 1.0000     0. 
   4  -4 -43    478.32  139.83  0. 1.0000     0. 
  -4   4  43    389.45  101.85  0. 1.0000     0. 
   0  -4  43    520.82   91.47  0. 1.0000     0. 
  -4   4  43    377.13   88.42  0. 1.0000     0. 
   0   4 -43    465.10   56.54  0. 1.0000     0. 
  -4   0 -43    478.62   58.60  0. 1.0000     0. 
   4  -4 -43    495.18   78.58  0. 1.0000     0. 
   0  -4  43    770.55  116.04  0. 1.0000     0. 
   4   0  43    510.57   99.61  0. 1.0000     0. 
   4  -4 -46   1477.45  150.76  0. 1.0000     0. 
   0   4 -46   2462.92  276.04  0. 1.0000     0. 
   0  -4  46   2182.05  192.63  0. 1.0000     0. 
   4  -4 -46   2078.36  237.74  0. 1.0000     0. 
  -4   0 -46   1828.25  140.17  0. 1.0000     0. 
   0   4 -46   1725.50  143.70  0. 1.0000     0. 
   4   0  46   1720.71  165.30  0. 1.0000     0. 
   0  -4  46   1868.11  152.85  0. 1.0000     0. 
  -4   4  46   1757.51  151.24  0. 1.0000     0. 
   4   0  46   1658.54  161.02  0. 1.0000     0. 
   0  -4  46   2332.15  176.47  0. 1.0000     0. 
  -4   0 -46   1690.29  124.21  0. 1.0000     0. 
   4  -4 -46   2032.46  153.68  0. 1.0000     0. 
   0   4 -46   1731.96  123.08  0. 1.0000     0. 
   4  -4 -49    561.77   83.33  0. 1.0000     0. 
   0   4 -49    434.12   53.12  0. 1.0000     0. 
   0   4 -49    486.30   66.65  0. 1.0000     0. 
   0  -4  49    459.05   94.22  0. 1.0000     0. 
  -4   0 -49    471.44   63.22  0. 1.0000     0. 
   4  -4 -49    418.46   71.28  0. 1.0000     0. 
   0   4 -49    671.86  157.99  0. 1.0000     0. 
   0  -4  49    533.68   88.25  0. 1.0000     0. 
  -4   4  49    467.81   83.77  0. 1.0000     0. 
   4  -4 -49    583.13   68.24  0. 1.0000     0. 
   4  -4 -49    366.23   60.82  0. 1.0000     0. 
   4   0  49    360.86   76.01  0. 1.0000     0. 
   0  -4  49    392.21   50.39  0. 1.0000     0. 
   4   0  49    437.83   88.49  0. 1.0000     0. 
   0  -4  49    667.19  105.88  0. 1.0000     0. 
   4  -4 -52   1732.04  140.12  0. 1.0000     0. 
   0   4 -52   1763.93  135.84  0. 1.0000     0. 
   4   0  52   1754.51  142.77  0. 1.0000     0. 
   0  -4  52   1972.24  149.48  0. 1.0000     0. 
   4  -4 -52   2012.71  133.01  0. 1.0000     0. 
   4  -4 -52   1700.79  134.97  0. 1.0000     0. 
  -4   0 -52   1763.10  120.40  0. 1.0000     0. 
   4  -4 -52   1962.15  148.15  0. 1.0000     0. 
   4   0  52   2059.37  147.05  0. 1.0000     0. 
   0  -4  52   2156.19  165.23  0. 1.0000     0. 
   4  -4 -55   1912.94  149.72  0. 1.0000     0. 
   0   4 -55   2249.20  151.38  0. 1.0000     0. 
   0  -4  55   2411.81  163.63  0. 1.0000     0. 
   4   0  55   2515.20  158.82  0. 1.0000     0. 
   4  -4 -55   2117.13  149.76  0. 1.0000     0. 
   0  -4  55   2567.04  172.69  0. 1.0000     0. 
   4   0  55   2442.27  152.87  0. 1.0000     0. 
   4  -4 -55   2414.41  163.10  0. 1.0000     0. 
  -4   0 -55   2097.22  135.39  0. 1.0000     0. 
  -4   0 -58      5.85   21.89  0. 1.0000     0. 
   4  -4 -58     19.19   40.24  0. 1.0000     0. 
  -4   0 -58     36.31   32.94  0. 1.0000     0. 
   4  -4 -58      4.66   24.35  0. 1.0000     0. 
   4   0  58     19.17   41.40  0. 1.0000     0. 
   0  -4  58    -36.38   51.48  0. 1.0000     0. 
  -4   4  58    -48.07   45.57  0. 1.0000     0. 
   0   4 -58     -2.42   25.93  0. 1.0000     0. 
   4  -4 -58     -6.23   26.34  0. 1.0000     0. 
   4   0  61    663.91   61.25  0. 1.0000     0. 
   0  -4  61    735.81   69.32  0. 1.0000     0. 
   4  -4 -61    712.34   64.36  0. 1.0000     0. 
  -4   0 -61    745.79   59.42  0. 1.0000     0. 
   0   4 -61    775.84   61.49  0. 1.0000     0. 
  -4   4  61    635.58   62.52  0. 1.0000     0. 
   4  -4 -61    619.47   53.73  0. 1.0000     0. 
   0   4 -61    643.75   55.27  0. 1.0000     0. 
   4   0  64    270.59   31.21  0. 1.0000     0. 
  -4   0 -64    298.01   28.97  0. 1.0000     0. 
   0   4 -64    340.25   32.68  0. 1.0000     0. 
  -4   4  64    266.04   30.47  0. 1.0000     0. 
  -4   4  64    245.19   34.17  0. 1.0000     0. 
   1  -5  66    287.11   24.05  0. 1.0000     0. 
  -1   5 -63     11.59   20.94  0. 1.0000     0. 
  -5   4  63     -1.93   18.96  0. 1.0000     0. 
   4   1  63     18.28   20.05  0. 1.0000     0. 
  -5   4  63    -15.56   24.59  0. 1.0000     0. 
  -5   4  60    655.36   59.98  0. 1.0000     0. 
   4   1  60    814.03   61.93  0. 1.0000     0. 
   1  -5  60    823.02   71.58  0. 1.0000     0. 
  -5   4  60    747.29   67.32  0. 1.0000     0. 
   5  -4 -60    831.31   68.41  0. 1.0000     0. 
   5  -4 -60    695.95   56.92  0. 1.0000     0. 
  -4  -1 -60    814.31   59.80  0. 1.0000     0. 
  -4  -1 -60    624.60   48.13  0. 1.0000     0. 
   5  -4 -60    660.35   57.25  0. 1.0000     0. 
   1  -5  57    903.03   85.54  0. 1.0000     0. 
   4   1  57    892.95   76.65  0. 1.0000     0. 
  -5   4  57    750.90   80.30  0. 1.0000     0. 
   5  -4 -57    735.20   69.82  0. 1.0000     0. 
   1  -5  57   1039.93   97.71  0. 1.0000     0. 
   5  -4 -57    724.53   71.81  0. 1.0000     0. 
  -1   5 -57    823.78   69.50  0. 1.0000     0. 
  -4  -1 -57    953.21   74.99  0. 1.0000     0. 
   5  -4 -57    861.70   79.80  0. 1.0000     0. 
  -4  -1 -57    780.79   61.28  0. 1.0000     0. 
   5  -4 -54   3756.97  232.38  0. 1.0000     0. 
  -4  -1 -54   4158.62  227.05  0. 1.0000     0. 
   5  -4 -54   3421.54  222.61  0. 1.0000     0. 
   5  -4 -54   3796.06  220.60  0. 1.0000     0. 
   1  -5  54   4178.40  244.20  0. 1.0000     0. 
   5  -4 -54   3084.64  223.71  0. 1.0000     0. 
  -1   5 -54   3553.26  220.41  0. 1.0000     0. 
   1  -5  54   3721.87  231.23  0. 1.0000     0. 
   4   1  54   3754.20  223.79  0. 1.0000     0. 
  -4  -1 -54   3320.36  207.04  0. 1.0000     0. 
   5  -4 -51    555.08   77.20  0. 1.0000     0. 
  -1   5 -51    424.01   50.70  0. 1.0000     0. 
   5  -4 -51    433.39   64.51  0. 1.0000     0. 
   5  -4 -51    553.89   65.92  0. 1.0000     0. 
   1  -5  51    720.75  105.74  0. 1.0000     0. 
   1  -5  51    355.14   47.82  0. 1.0000     0. 
  -4  -1 -51    482.71   56.26  0. 1.0000     0. 
  -1   5 -51    479.54   60.80  0. 1.0000     0. 
   5  -4 -51    380.19   67.51  0. 1.0000     0. 
   1  -5  51    541.82   83.81  0. 1.0000     0. 
   4   1  51    503.36   75.07  0. 1.0000     0. 
  -1   5 -48   3032.06  193.28  0. 1.0000     0. 
   5  -4 -48   3402.60  223.15  0. 1.0000     0. 
   1  -5  48   4033.33  246.30  0. 1.0000     0. 
   4   1  48   3360.02  219.65  0. 1.0000     0. 
   1  -5  48   3593.92  224.64  0. 1.0000     0. 
   4   1  48   3036.59  212.79  0. 1.0000     0. 
  -4  -1 -48   3192.76  209.46  0. 1.0000     0. 
   1  -5  48   3343.83  259.18  0. 1.0000     0. 
   5  -4 -48   2569.81  225.69  0. 1.0000     0. 
  -1   5 -48   3113.53  210.06  0. 1.0000     0. 
   5  -4 -48   2813.23  295.16  0. 1.0000     0. 
  -1   5 -45    626.60  160.71  0. 1.0000     0. 
  -5   4  45    278.78   92.63  0. 1.0000     0. 
   5  -4 -45    415.63  131.01  0. 1.0000     0. 
  -1   5 -45    393.46   53.35  0. 1.0000     0. 
   5  -4 -45    450.73   77.89  0. 1.0000     0. 
   1  -5  45    567.39  110.48  0. 1.0000     0. 
   4   1  45    282.28   84.09  0. 1.0000     0. 
   1  -5  45    397.90   84.30  0. 1.0000     0. 
  -1   5 -45    397.81   64.18  0. 1.0000     0. 
   5  -4 -45    289.00   83.73  0. 1.0000     0. 
   1  -5  45    492.80   96.04  0. 1.0000     0. 
  -4  -1 -45    353.16   59.77  0. 1.0000     0. 
  -5   4  42   1127.97  118.46  0. 1.0000     0. 
   5  -4 -42    923.02  182.21  0. 1.0000     0. 
  -5   4  42    637.66  134.26  0. 1.0000     0. 
   1  -5  42   1060.06  135.76  0. 1.0000     0. 
   4   1  42    911.25  114.54  0. 1.0000     0. 
  -1   5 -42   1057.05  101.85  0. 1.0000     0. 
   5  -4 -42    625.45  118.07  0. 1.0000     0. 
  -4  -1 -42    915.08   91.23  0. 1.0000     0. 
  -1   5 -42   1287.58  215.98  0. 1.0000     0. 
   1  -5  42   1413.95  146.21  0. 1.0000     0. 
   4   1  42    838.71  114.86  0. 1.0000     0. 
  -5   4  42    870.01  110.25  0. 1.0000     0. 
   1  -5  42    919.15  113.16  0. 1.0000     0. 
  -4  -1 -42    924.51   81.07  0. 1.0000     0. 
   5  -4 -42    994.08  104.96  0. 1.0000     0. 
  -1   5 -42    937.57   80.55  0. 1.0000     0. 
  -4  -1 -39     56.22   35.89  0. 1.0000     0. 
   5  -4 -39     46.00   50.68  0. 1.0000     0. 
  -1   5 -39     39.66   32.98  0. 1.0000     0. 
  -5   4  39      6.38   71.35  0. 1.0000     0. 
   5  -4 -39    -10.08  106.02  0. 1.0000     0. 
  -1   5 -39     50.12  120.39  0. 1.0000     0. 
  -4  -1 -39     59.22   38.71  0. 1.0000     0. 
   5  -4 -39     -5.88   72.90  0. 1.0000     0. 
   1  -5  39     32.11   61.21  0. 1.0000     0. 
   4   1  39     54.28   51.30  0. 1.0000     0. 
  -1   5 -39     48.36   43.63  0. 1.0000     0. 
   4   1  39     64.66   73.51  0. 1.0000     0. 
  -5   4  39      7.16   66.96  0. 1.0000     0. 
   1  -5  39    153.71  149.37  0. 1.0000     0. 
   1  -5  39     12.12   64.58  0. 1.0000     0. 
   1  -5  36   2087.17  190.83  0. 1.0000     0. 
   4   1  36   1988.63  169.38  0. 1.0000     0. 
  -1   5 -36   2730.00  297.68  0. 1.0000     0. 
   5  -4 -36   1854.10  291.17  0. 1.0000     0. 
  -4  -1 -36   2241.28  152.33  0. 1.0000     0. 
  -1   5 -36   2680.32  172.40  0. 1.0000     0. 
   5  -4 -36   1028.29  192.17  0. 1.0000     0. 
   4   1  36    990.38  167.99  0. 1.0000     0. 
  -4  -1 -36   2740.05  165.27  0. 1.0000     0. 
  -5   4  36   1616.65  203.32  0. 1.0000     0. 
  -5   4  36   1775.65  157.45  0. 1.0000     0. 
   1  -5  36   3224.93  344.86  0. 1.0000     0. 
   5  -4 -36   2135.14  159.85  0. 1.0000     0. 
  -4  -1 -36   2637.45  144.47  0. 1.0000     0. 
  -1   5 -36   1843.61  135.43  0. 1.0000     0. 
  -1   5 -33   2144.27  273.24  0. 1.0000     0. 
   4   1  33   1268.56  126.88  0. 1.0000     0. 
  -1   5 -33   1957.97  136.37  0. 1.0000     0. 
   5  -4 -33    693.07  167.22  0. 1.0000     0. 
  -4  -1 -33   1569.25  114.64  0. 1.0000     0. 
   1  -5  33   1207.48  141.01  0. 1.0000     0. 
  -4  -1 -33   2132.69  133.50  0. 1.0000     0. 
   1  -5  33   1392.76  256.23  0. 1.0000     0. 
  -5   4  33   1100.30  117.71  0. 1.0000     0. 
  -4  -1 -33   1692.82  152.20  0. 1.0000     0. 
  -5   4  33   1024.12  159.30  0. 1.0000     0. 
   5  -4 -33   1097.45  237.83  0. 1.0000     0. 
   5  -4 -33   1329.16  119.17  0. 1.0000     0. 
   1  -5  30  10674.40  842.56  0. 1.0000     0. 
  -1   5 -30  22302.90  863.58  0. 1.0000     0. 
   4   1  30  11374.40  828.45  0. 1.0000     0. 
   5  -4 -30  11222.70  995.28  0. 1.0000     0. 
  -4  -1 -30  18091.60  826.85  0. 1.0000     0. 
  -1   5 -30  21907.90 1098.43  0. 1.0000     0. 
  -4  -1 -30  20873.60  889.59  0. 1.0000     0. 
  -5   4  30  11280.50  885.59  0. 1.0000     0. 
   4   1  27    428.29   72.44  0. 1.0000     0. 
   1  -5  27    477.90   87.01  0. 1.0000     0. 
  -1   5 -27   1289.88  100.90  0. 1.0000     0. 
  -4  -1 -27    981.12   76.53  0. 1.0000     0. 
   5  -4 -27    236.55  184.21  0. 1.0000     0. 
  -4  -1 -27   1061.92  115.18  0. 1.0000     0. 
  -1   5 -27   1103.87  221.44  0. 1.0000     0. 
  -5   4  27    852.79  127.41  0. 1.0000     0. 
   1  -5  27    873.71  100.51  0. 1.0000     0. 
   4   1  24   7158.27  499.29  0. 1.0000     0. 
   1  -5  24   7541.08  518.70  0. 1.0000     0. 
  -1   5 -24  10833.90  519.99  0. 1.0000     0. 
  -1   5 -24   7150.32  653.17  0. 1.0000     0. 
  -4  -1 -24   9931.87  495.02  0. 1.0000     0. 
  -5   4  24  10331.10  575.53  0. 1.0000     0. 
  -4  -1 -24   9828.71  538.24  0. 1.0000     0. 
   1  -5  24   9804.07  556.11  0. 1.0000     0. 
   5  -4 -24   8637.53  519.62  0. 1.0000     0. 
  -4  -1 -24  10253.10  599.75  0. 1.0000     0. 
   1  -5  21   2230.49  147.41  0. 1.0000     0. 
   4   1  21   2164.68  125.32  0. 1.0000     0. 
  -4  -1 -21   2313.48  114.10  0. 1.0000     0. 
   1  -5  21   2591.87  204.99  0. 1.0000     0. 
  -4  -1 -21   2097.10  236.11  0. 1.0000     0. 
   1  -5  18    182.70   50.11  0. 1.0000     0. 
   4   1  18     75.94   40.18  0. 1.0000     0. 
  -1   5 -18     19.77  140.56  0. 1.0000     0. 
   1  -5  18    -15.56  107.75  0. 1.0000     0. 
  -1   5 -15    126.95  157.40  0. 1.0000     0. 
   5  -4 -15     50.54   37.20  0. 1.0000     0. 
   5  -4 -15     46.99   96.79  0. 1.0000     0. 
   1  -5  15    146.96   44.44  0. 1.0000     0. 
   4   1  15     99.27   29.52  0. 1.0000     0. 
  -4  -1 -15     94.35   58.14  0. 1.0000     0. 
  -4  -1 -15    125.80  188.49  0. 1.0000     0. 
   1  -5  15    234.63  128.05  0. 1.0000     0. 
   1  -5  12   1055.69   80.70  0. 1.0000     0. 
   4   1  12    913.33   64.47  0. 1.0000     0. 
  -4  -1 -12    865.35   69.98  0. 1.0000     0. 
  -1   5 -12    289.22  173.45  0. 1.0000     0. 
   5  -4 -12   1045.68   80.86  0. 1.0000     0. 
  -4  -1 -12    751.75  298.30  0. 1.0000     0. 
   1  -5  12    989.21  193.88  0. 1.0000     0. 
  -4  -1 -12    787.46  281.81  0. 1.0000     0. 
  -4  -1 -12    816.22  221.50  0. 1.0000     0. 
   1  -5   9    244.21   34.26  0. 1.0000     0. 
  -4  -1  -9    231.91   29.25  0. 1.0000     0. 
   5  -4  -9    208.35   36.42  0. 1.0000     0. 
  -4  -1  -9    239.63  176.06  0. 1.0000     0. 
   1  -5   9    302.81  151.92  0. 1.0000     0. 
   1  -5   6  19022.80 1047.38  0. 1.0000     0. 
   5  -4  -6  18384.80 1051.65  0. 1.0000     0. 
  -4  -1  -6  17221.70 1044.73  0. 1.0000     0. 
  -5   4   6  24084.80 1042.11  0. 1.0000     0. 
  -4  -1  -6  20582.10 1395.49  0. 1.0000     0. 
   1  -5   6  23752.30 1241.45  0. 1.0000     0. 
  -1   5  -3    183.36   14.73  0. 1.0000     0. 
  -4  -1  -3    181.83   25.34  0. 1.0000     0. 
   5  -4  -3    190.33   32.43  0. 1.0000     0. 
   1  -5   3    195.38   24.66  0. 1.0000     0. 
   4   1   0   7156.02  360.41  0. 1.0000     0. 
   1  -5   0   7729.54  367.57  0. 1.0000     0. 
  -5   4   0   6206.09  369.16  0. 1.0000     0. 
  -1   5   0   6135.97  386.14  0. 1.0000     0. 
   1  -5   0   4380.02  483.04  0. 1.0000     0. 
   1  -5   0   6628.28  541.43  0. 1.0000     0. 
  -4  -1   0   4342.46  613.63  0. 1.0000     0. 
   1  -5  -3   6312.28  556.18  0. 1.0000     0. 
   1  -5  -3   8876.32  428.65  0. 1.0000     0. 
   4   1  -3   9257.74  421.51  0. 1.0000     0. 
  -5   4  -3   6241.22  426.02  0. 1.0000     0. 
  -4  -1   3   4206.09  625.64  0. 1.0000     0. 
   1  -5  -3   4860.74  549.01  0. 1.0000     0. 
   1  -5  -6   7594.92  361.74  0. 1.0000     0. 
  -5   4  -6   5761.26  355.50  0. 1.0000     0. 
  -4  -1   6   4644.87  599.32  0. 1.0000     0. 
  -4  -1   6   8049.76  572.87  0. 1.0000     0. 
   1  -5  -6   8248.48  560.81  0. 1.0000     0. 
  -5   4  -9   6869.43  380.67  0. 1.0000     0. 
  -4  -1   9   5260.89  517.32  0. 1.0000     0. 
   5  -4  12   3137.22  201.55  0. 1.0000     0. 
  -4  -1  12   3966.42  265.51  0. 1.0000     0. 
  -4  -1  12   3561.78  362.79  0. 1.0000     0. 
  -4  -1  12   2775.82  422.28  0. 1.0000     0. 
   1  -5 -12   4511.36  358.27  0. 1.0000     0. 
  -4  -1  12   2692.00  454.91  0. 1.0000     0. 
   5  -4  15    786.32   76.28  0. 1.0000     0. 
  -4  -1  15    825.82  130.58  0. 1.0000     0. 
  -1   5  15    624.94   83.44  0. 1.0000     0. 
   5  -4  18   4580.25  269.16  0. 1.0000     0. 
  -5   4 -18   4465.90  246.33  0. 1.0000     0. 
  -4  -1  18   3367.21  319.91  0. 1.0000     0. 
  -1   5  18   3401.20  273.31  0. 1.0000     0. 
  -4  -1  18   4020.20  373.61  0. 1.0000     0. 
   5  -4  21   1189.90  104.56  0. 1.0000     0. 
   4   1 -21   1157.96  207.25  0. 1.0000     0. 
  -5   4 -21   1055.50   79.99  0. 1.0000     0. 
  -1   5  21   1005.96  111.18  0. 1.0000     0. 
  -4  -1  21    814.54  143.34  0. 1.0000     0. 
  -4  -1  21    875.04  160.69  0. 1.0000     0. 
   1  -5 -21   1103.00  158.42  0. 1.0000     0. 
  -4  -1  24   4309.38  372.02  0. 1.0000     0. 
  -1   5  24   5405.58  337.84  0. 1.0000     0. 
   5  -4  24   4439.42  313.76  0. 1.0000     0. 
  -5   4 -24   5187.38  291.27  0. 1.0000     0. 
   1  -5 -24   5666.70  310.49  0. 1.0000     0. 
  -4  -1  24   4174.47  350.90  0. 1.0000     0. 
   1  -5 -24   4796.84  346.52  0. 1.0000     0. 
  -1   5  27   6764.17  244.82  0. 1.0000     0. 
  -4  -1  27   5572.02  309.90  0. 1.0000     0. 
   1  -5 -27   7127.95  198.48  0. 1.0000     0. 
   5  -4  27   4687.40  191.67  0. 1.0000     0. 
  -5   4 -27   5558.69  151.20  0. 1.0000     0. 
  -1   5  30   1143.77  119.48  0. 1.0000     0. 
   4   1 -30    191.23  140.15  0. 1.0000     0. 
   1  -5 -30    936.22   87.01  0. 1.0000     0. 
  -5   4 -30    752.29   75.07  0. 1.0000     0. 
   5  -4  30    324.93   81.92  0. 1.0000     0. 
   1  -5 -33  11362.80  468.89  0. 1.0000     0. 
   1  -5 -33   9363.00  453.79  0. 1.0000     0. 
  -4  -1  33   6214.94  431.70  0. 1.0000     0. 
  -4  -1  33   8083.59  449.25  0. 1.0000     0. 
   5  -4  33   2767.87  444.48  0. 1.0000     0. 
  -4  -1  33   9176.37  462.16  0. 1.0000     0. 
  -5   4 -33   5804.21  434.85  0. 1.0000     0. 
   5  -4  33   5607.23  455.03  0. 1.0000     0. 
   4   1 -33   3665.31  484.24  0. 1.0000     0. 
   1  -5 -33  10736.20  464.31  0. 1.0000     0. 
   4   1 -33   3245.55  573.70  0. 1.0000     0. 
  -5   4 -33   8832.48  444.41  0. 1.0000     0. 
   1  -5 -33  10951.90  444.26  0. 1.0000     0. 
  -4  -1  33   9600.29  436.09  0. 1.0000     0. 
   1  -5 -36   6072.16  308.87  0. 1.0000     0. 
   1  -5 -36   5761.80  306.86  0. 1.0000     0. 
  -4  -1  36   4248.07  287.24  0. 1.0000     0. 
  -5   4 -36   2521.60  316.65  0. 1.0000     0. 
  -4  -1  36   4992.31  302.43  0. 1.0000     0. 
   5  -4  36   2393.70  316.68  0. 1.0000     0. 
  -4  -1  36   5474.95  314.02  0. 1.0000     0. 
  -5   4 -36   4099.65  288.03  0. 1.0000     0. 
   1  -5 -36   5960.18  304.82  0. 1.0000     0. 
   5  -4  36   3962.85  317.29  0. 1.0000     0. 
   4   1 -36   2061.45  418.93  0. 1.0000     0. 
  -5   4 -36   5381.55  295.04  0. 1.0000     0. 
   4   1 -36   2907.42  348.33  0. 1.0000     0. 
   1  -5 -36   5957.30  289.46  0. 1.0000     0. 
  -4  -1  36   5421.96  283.58  0. 1.0000     0. 
   1  -5 -39   3165.07  194.31  0. 1.0000     0. 
   1  -5 -39   3139.60  195.05  0. 1.0000     0. 
   5  -4  39   1625.85  282.27  0. 1.0000     0. 
  -4  -1  39   2467.19  180.76  0. 1.0000     0. 
  -5   4 -39   1499.23  208.44  0. 1.0000     0. 
   4   1 -39   1366.37  324.00  0. 1.0000     0. 
  -4  -1  39   2668.17  193.14  0. 1.0000     0. 
   5  -4  39   1834.42  217.29  0. 1.0000     0. 
  -4  -1  39   3047.92  207.27  0. 1.0000     0. 
  -5   4 -39   2280.71  176.73  0. 1.0000     0. 
   1  -5 -39   2936.30  175.46  0. 1.0000     0. 
  -4  -1  39   2730.53  167.23  0. 1.0000     0. 
   4   1 -39   1486.04  217.99  0. 1.0000     0. 
   5  -4  39   2304.93  210.65  0. 1.0000     0. 
   1  -5 -39   3022.83  187.94  0. 1.0000     0. 
  -5   4 -39   2718.71  181.31  0. 1.0000     0. 
   1  -5 -42    390.39   69.33  0. 1.0000     0. 
  -5   4 -42    235.33   45.92  0. 1.0000     0. 
  -4  -1  42    279.91   67.51  0. 1.0000     0. 
   5  -4  42    390.55  175.99  0. 1.0000     0. 
  -5   4 -42    159.94   90.33  0. 1.0000     0. 
  -4  -1  42    284.90   49.29  0. 1.0000     0. 
   1  -5 -42    340.89   58.71  0. 1.0000     0. 
  -5   4 -42    367.21   59.32  0. 1.0000     0. 
   5  -4  42    328.53  109.22  0. 1.0000     0. 
  -4  -1  42    453.30   97.21  0. 1.0000     0. 
   1  -5 -42    464.89   68.72  0. 1.0000     0. 
  -4  -1  42    347.10   87.00  0. 1.0000     0. 
  -1   5  42    415.63   73.97  0. 1.0000     0. 
   4   1 -42    181.53   83.17  0. 1.0000     0. 
  -5   4 -42    324.17   58.01  0. 1.0000     0. 
   5  -4  42    245.12   80.49  0. 1.0000     0. 
   1  -5 -42    287.57   54.68  0. 1.0000     0. 
  -5   4 -45     38.78   35.33  0. 1.0000     0. 
   1  -5 -45     60.10   53.18  0. 1.0000     0. 
  -4  -1  45     47.96   52.50  0. 1.0000     0. 
   5  -4  45    149.04  159.36  0. 1.0000     0. 
  -5   4 -45     -4.29   65.50  0. 1.0000     0. 
   1  -5 -45     32.73   44.16  0. 1.0000     0. 
  -4  -1  45     49.36   72.25  0. 1.0000     0. 
  -1   5  45     34.92   57.77  0. 1.0000     0. 
   1  -5 -45     85.18   45.38  0. 1.0000     0. 
   5  -4  45    224.35   92.26  0. 1.0000     0. 
  -5   4 -45     99.87   44.51  0. 1.0000     0. 
   5  -4  45     60.10   66.28  0. 1.0000     0. 
   4   1 -45     20.40   62.05  0. 1.0000     0. 
   1  -5 -45     26.28   34.73  0. 1.0000     0. 
  -5   4 -45    107.65   44.63  0. 1.0000     0. 
  -5   4 -48    132.15   37.62  0. 1.0000     0. 
   4   1 -48    214.12   57.23  0. 1.0000     0. 
   1  -5 -48    194.16   57.97  0. 1.0000     0. 
  -4  -1  48     86.64   53.41  0. 1.0000     0. 
   5  -4  48    123.65   94.23  0. 1.0000     0. 
  -4  -1  48    173.53   75.72  0. 1.0000     0. 
   1  -5 -48    122.78   45.17  0. 1.0000     0. 
  -1   5  48    166.93   60.38  0. 1.0000     0. 
   1  -5 -48    111.57   45.61  0. 1.0000     0. 
   4   1 -48     49.18   56.14  0. 1.0000     0. 
   5  -4  48     53.47   61.79  0. 1.0000     0. 
   1  -5 -48    104.74   39.74  0. 1.0000     0. 
  -5   4 -48    117.68   44.73  0. 1.0000     0. 
  -5   4 -48     48.91   63.65  0. 1.0000     0. 
   5  -4  51    173.14   83.72  0. 1.0000     0. 
  -4  -1  51    125.52   48.53  0. 1.0000     0. 
  -1   5  51    163.14   55.09  0. 1.0000     0. 
  -4  -1  51    180.90   74.83  0. 1.0000     0. 
   1  -5 -51    144.64   41.08  0. 1.0000     0. 
   1  -5 -51    136.78   42.08  0. 1.0000     0. 
   4   1 -51    195.06   48.82  0. 1.0000     0. 
  -5   4 -51    134.24   37.94  0. 1.0000     0. 
   1  -5 -51    186.52   56.00  0. 1.0000     0. 
   1  -5 -51    137.59   37.66  0. 1.0000     0. 
   4   1 -51    160.51   52.91  0. 1.0000     0. 
  -4  -1  54    633.32   69.24  0. 1.0000     0. 
   5  -4  54    664.02   86.94  0. 1.0000     0. 
   4   1 -54    685.92   75.99  0. 1.0000     0. 
   1  -5 -54    760.11   66.05  0. 1.0000     0. 
   4   1 -54    848.04   78.22  0. 1.0000     0. 
  -5   4 -54    657.78   61.18  0. 1.0000     0. 
   1  -5 -54    822.72   81.38  0. 1.0000     0. 
   1  -5 -54    569.32   64.09  0. 1.0000     0. 
   5  -4  54    896.26  102.55  0. 1.0000     0. 
   5  -4  57   1745.15  127.61  0. 1.0000     0. 
   4   1 -57   1445.75  117.03  0. 1.0000     0. 
   1  -5 -57   1529.00  108.18  0. 1.0000     0. 
   4   1 -57   1806.60  118.53  0. 1.0000     0. 
   1  -5 -57   1792.32  123.08  0. 1.0000     0. 
   1  -5 -57   1744.32  116.93  0. 1.0000     0. 
   1  -5 -60   1363.47   93.45  0. 1.0000     0. 
   4   1 -60   1215.05   89.89  0. 1.0000     0. 
   5  -4  60   1343.56   97.81  0. 1.0000     0. 
   5  -4  60   1489.87  100.19  0. 1.0000     0. 
   1  -5 -60   1173.15   85.06  0. 1.0000     0. 
   4   1 -60   1340.66   89.49  0. 1.0000     0. 
   5  -4  63    351.92   42.74  0. 1.0000     0. 
   5  -4  63    326.06   39.61  0. 1.0000     0. 
   4   1 -63    279.19   28.08  0. 1.0000     0. 
   5  -4  66    267.14   25.10  0. 1.0000     0. 
  -1   5  66    174.31   19.07  0. 1.0000     0. 
  -5   3  64    107.77   18.55  0. 1.0000     0. 
  -3  -2 -64    115.88   24.93  0. 1.0000     0. 
   3   2  64    120.19   23.70  0. 1.0000     0. 
  -5   3  64    101.83   23.71  0. 1.0000     0. 
  -2   5 -64    175.69   25.38  0. 1.0000     0. 
   2  -5  64    160.40   32.59  0. 1.0000     0. 
   5  -3 -61      6.09   28.55  0. 1.0000     0. 
  -3  -2 -61      6.30   21.68  0. 1.0000     0. 
  -5   3  61     -6.33   29.12  0. 1.0000     0. 
   3   2  61      7.89   24.95  0. 1.0000     0. 
   5  -3 -61      5.28   16.81  0. 1.0000     0. 
   2  -5  61     -2.99   38.04  0. 1.0000     0. 
   5  -3 -61     -2.72   20.23  0. 1.0000     0. 
  -5   3  61     31.47   24.81  0. 1.0000     0. 
   3   2  58   3658.75  215.82  0. 1.0000     0. 
   2  -5  58   4161.79  228.29  0. 1.0000     0. 
  -5   3  58   3700.68  222.22  0. 1.0000     0. 
   5  -3 -58   3494.99  216.64  0. 1.0000     0. 
   2  -5  58   4484.20  235.38  0. 1.0000     0. 
   5  -3 -58   4129.31  227.57  0. 1.0000     0. 
  -3  -2 -58   4053.07  221.19  0. 1.0000     0. 
  -3  -2 -58   3405.39  205.64  0. 1.0000     0. 
  -2   5 -58   3655.39  217.75  0. 1.0000     0. 
   5  -3 -58   3392.12  220.46  0. 1.0000     0. 
  -5   3  55     21.43   47.72  0. 1.0000     0. 
   3   2  55     62.70   44.91  0. 1.0000     0. 
   2  -5  55     50.69   54.59  0. 1.0000     0. 
   5  -3 -55     51.95   33.33  0. 1.0000     0. 
   5  -3 -55     98.84   36.49  0. 1.0000     0. 
   2  -5  55    102.60   72.11  0. 1.0000     0. 
  -2   5 -55     79.33   33.25  0. 1.0000     0. 
   5  -3 -55     91.74   40.01  0. 1.0000     0. 
  -3  -2 -55     57.14   38.52  0. 1.0000     0. 
   5  -3 -55     84.40   46.83  0. 1.0000     0. 
  -3  -2 -55     43.38   30.94  0. 1.0000     0. 
   5  -3 -52   9301.75  502.47  0. 1.0000     0. 
  -3  -2 -52  10433.50  501.78  0. 1.0000     0. 
  -2   5 -52   8167.24  476.08  0. 1.0000     0. 
  -5   3  52   8485.67  498.00  0. 1.0000     0. 
  -3  -2 -52   8373.76  477.13  0. 1.0000     0. 
   2  -5  52  11166.50  521.57  0. 1.0000     0. 
   5  -3 -52   6894.91  499.49  0. 1.0000     0. 
  -2   5 -52   8707.95  492.34  0. 1.0000     0. 
   2  -5  52   9423.95  502.33  0. 1.0000     0. 
   3   2  52   9251.35  492.86  0. 1.0000     0. 
  -2   5 -49     17.49   32.06  0. 1.0000     0. 
   5  -3 -49     11.25   51.97  0. 1.0000     0. 
  -5   3  49     35.68   59.78  0. 1.0000     0. 
  -2   5 -49    -59.19   62.01  0. 1.0000     0. 
   5  -3 -49    -15.87   86.12  0. 1.0000     0. 
   3   2  49     22.37   57.00  0. 1.0000     0. 
   2  -5  49      8.72   65.65  0. 1.0000     0. 
   2  -5  49     67.13   89.09  0. 1.0000     0. 
  -3  -2 -49     16.53   39.47  0. 1.0000     0. 
  -3  -2 -49      3.79   30.28  0. 1.0000     0. 
   5  -3 -49    -37.00   50.55  0. 1.0000     0. 
  -2   5 -49     19.83   35.59  0. 1.0000     0. 
  -5   3  46   6281.69  349.79  0. 1.0000     0. 
  -5   3  46   6018.52  416.37  0. 1.0000     0. 
   5  -3 -46   6314.96  347.86  0. 1.0000     0. 
  -2   5 -46   5980.17  318.10  0. 1.0000     0. 
   2  -5  46   8311.06  385.70  0. 1.0000     0. 
   3   2  46   6221.64  339.90  0. 1.0000     0. 
  -5   3  46   5918.62  347.98  0. 1.0000     0. 
   2  -5  46   6414.86  350.86  0. 1.0000     0. 
  -2   5 -46   6411.36  341.40  0. 1.0000     0. 
   5  -3 -46   4353.82  362.22  0. 1.0000     0. 
   5  -3 -46   6033.74  472.32  0. 1.0000     0. 
  -3  -2 -46   6359.96  337.04  0. 1.0000     0. 
   5  -3 -43    108.16   82.49  0. 1.0000     0. 
   3   2  43    177.16   67.25  0. 1.0000     0. 
  -2   5 -43    107.83   45.48  0. 1.0000     0. 
  -3  -2 -43    133.99   44.35  0. 1.0000     0. 
   5  -3 -43     73.52  119.89  0. 1.0000     0. 
  -2   5 -43    309.47  140.40  0. 1.0000     0. 
  -5   3  43    172.04   89.77  0. 1.0000     0. 
  -2   5 -43    183.62   42.67  0. 1.0000     0. 
   5  -3 -43    186.48   58.17  0. 1.0000     0. 
   2  -5  43    170.94   99.78  0. 1.0000     0. 
  -5   3  43    134.31   80.77  0. 1.0000     0. 
   3   2  43     94.05   63.85  0. 1.0000     0. 
   2  -5  43    161.02   72.16  0. 1.0000     0. 
  -5   3  40   2052.99  232.23  0. 1.0000     0. 
   5  -3 -40   2655.65  183.44  0. 1.0000     0. 
  -2   5 -40   2067.25  152.45  0. 1.0000     0. 
   2  -5  40   3248.22  228.27  0. 1.0000     0. 
  -5   3  40   2503.19  187.43  0. 1.0000     0. 
   2  -5  40   4715.97  384.65  0. 1.0000     0. 
   3   2  40   2646.85  198.74  0. 1.0000     0. 
  -2   5 -40   4525.71  360.71  0. 1.0000     0. 
  -2   5 -40   2625.64  179.90  0. 1.0000     0. 
  -3  -2 -40   2556.47  170.53  0. 1.0000     0. 
   5  -3 -40   1862.77  285.83  0. 1.0000     0. 
   5  -3 -40   1191.31  197.26  0. 1.0000     0. 
  -5   3  37     -9.46   66.88  0. 1.0000     0. 
   5  -3 -37     11.49   43.65  0. 1.0000     0. 
  -2   5 -37      9.36   97.31  0. 1.0000     0. 
   5  -3 -37     38.09  124.48  0. 1.0000     0. 
  -5   3  37     -6.60   73.03  0. 1.0000     0. 
   2  -5  37    174.88  178.01  0. 1.0000     0. 
   2  -5  37     10.32  125.95  0. 1.0000     0. 
   5  -3 -37     28.06   94.18  0. 1.0000     0. 
   3   2  37     37.03   48.12  0. 1.0000     0. 
  -2   5 -37      9.02   40.47  0. 1.0000     0. 
  -3  -2 -37     31.06   32.29  0. 1.0000     0. 
  -3  -2 -34   9727.32  453.38  0. 1.0000     0. 
   5  -3 -34   8226.26  469.47  0. 1.0000     0. 
   2  -5  34  11670.70  724.24  0. 1.0000     0. 
  -3  -2 -34  11515.40  484.95  0. 1.0000     0. 
   5  -3 -34   3159.83  495.95  0. 1.0000     0. 
   5  -3 -34   5000.96  610.94  0. 1.0000     0. 
  -3  -2 -34   8630.16  462.44  0. 1.0000     0. 
  -2   5 -34  12314.80  676.73  0. 1.0000     0. 
  -2   5 -34   9594.68  477.97  0. 1.0000     0. 
   3   2  34   7906.26  486.93  0. 1.0000     0. 
  -5   3  34   6235.79  529.55  0. 1.0000     0. 
  -5   3  34   6435.24  460.66  0. 1.0000     0. 
   2  -5  34   5430.62  574.41  0. 1.0000     0. 
  -5   3  31    170.02   85.62  0. 1.0000     0. 
  -2   5 -31    221.47  121.65  0. 1.0000     0. 
   5  -3 -31     44.70  166.85  0. 1.0000     0. 
   2  -5  31    215.54  164.82  0. 1.0000     0. 
  -3  -2 -31    210.07   44.65  0. 1.0000     0. 
   3   2  31    134.60   52.99  0. 1.0000     0. 
  -2   5 -31    202.44   50.67  0. 1.0000     0. 
   2  -5  28  14077.80 1353.74  0. 1.0000     0. 
  -2   5 -28  42670.10 1619.17  0. 1.0000     0. 
  -2   5 -28  35021.60 1371.65  0. 1.0000     0. 
  -3  -2 -28  30404.10 1351.36  0. 1.0000     0. 
  -5   3  28  19476.20 1413.43  0. 1.0000     0. 
  -3  -2 -25    205.35   37.93  0. 1.0000     0. 
   2  -5  25    129.82   55.80  0. 1.0000     0. 
  -2   5 -25    223.23   47.79  0. 1.0000     0. 
  -5   3  25    191.32   82.48  0. 1.0000     0. 
  -2   5 -25    132.18  121.20  0. 1.0000     0. 
  -3  -2 -25    167.42   94.15  0. 1.0000     0. 
   2  -5  25    182.71   68.93  0. 1.0000     0. 
  -2   5 -22   4539.33  252.08  0. 1.0000     0. 
   2  -5  22   4201.78  271.72  0. 1.0000     0. 
  -2   5 -22   4509.73  373.00  0. 1.0000     0. 
  -3  -2 -22   4131.12  239.58  0. 1.0000     0. 
  -3  -2 -22   4729.81  344.52  0. 1.0000     0. 
   2  -5  22   4596.11  324.00  0. 1.0000     0. 
   5  -3 -19     17.42  110.96  0. 1.0000     0. 
   2  -5  19      6.19   49.26  0. 1.0000     0. 
  -2   5 -19    -34.48  123.30  0. 1.0000     0. 
  -3  -2 -19     47.26  128.86  0. 1.0000     0. 
   2  -5  19      5.49  116.70  0. 1.0000     0. 
   3   2  16   1999.34  133.89  0. 1.0000     0. 
   2  -5  16   2221.75  151.29  0. 1.0000     0. 
  -2   5 -16   1834.50  220.97  0. 1.0000     0. 
  -3  -2 -16   2266.78  270.32  0. 1.0000     0. 
   2  -5  16   2012.56  269.12  0. 1.0000     0. 
   3   2  13     71.47   21.98  0. 1.0000     0. 
   2  -5  13     35.35   32.19  0. 1.0000     0. 
   5  -3 -13     70.83   31.02  0. 1.0000     0. 
  -2   5 -13     20.69  100.52  0. 1.0000     0. 
  -3  -2 -13     57.69  139.22  0. 1.0000     0. 
   2  -5  13     76.77  150.58  0. 1.0000     0. 
   3   2  10    713.92   44.69  0. 1.0000     0. 
   2  -5  10    741.78   62.42  0. 1.0000     0. 
   5  -3 -10    644.99   58.91  0. 1.0000     0. 
  -3  -2 -10    603.89   49.73  0. 1.0000     0. 
  -2   5 -10    706.97  115.61  0. 1.0000     0. 
  -3  -2 -10   1722.93  249.64  0. 1.0000     0. 
   2  -5  10   1786.56  271.55  0. 1.0000     0. 
   2  -5   7   2452.94  136.66  0. 1.0000     0. 
  -2   5  -7   2480.26  176.94  0. 1.0000     0. 
  -3  -2  -7   2162.44  126.42  0. 1.0000     0. 
   5  -3  -7   2442.95  136.62  0. 1.0000     0. 
  -3  -2  -7   1719.58  269.43  0. 1.0000     0. 
  -3  -2  -7   1768.73  377.18  0. 1.0000     0. 
  -3  -2  -7   2111.61  390.72  0. 1.0000     0. 
  -3  -2  -4  31641.50 1754.19  0. 1.0000     0. 
  -2   5  -4  29825.40 1750.75  0. 1.0000     0. 
   5  -3  -4  32070.90 1762.44  0. 1.0000     0. 
  -5   3   4  40265.40 1756.04  0. 1.0000     0. 
  -3  -2  -4  37879.00 1963.23  0. 1.0000     0. 
   2  -5   1   2544.94  135.95  0. 1.0000     0. 
  -2   5  -1   2435.24  125.56  0. 1.0000     0. 
   5  -3  -1   2584.62  140.54  0. 1.0000     0. 
  -5   3   1   1867.36  137.76  0. 1.0000     0. 
  -5   3   1   2477.68  139.12  0. 1.0000     0. 
  -3  -2  -1   1024.51  344.33  0. 1.0000     0. 
   2  -5   1     18.86  219.24  0. 1.0000     0. 
  -3  -2  -1    942.43  234.00  0. 1.0000     0. 
  -3  -2   2    315.73   55.55  0. 1.0000     0. 
  -5   3  -2    272.72   34.48  0. 1.0000     0. 
   2  -5  -2    291.35   34.13  0. 1.0000     0. 
  -5   3  -2   1023.92   75.06  0. 1.0000     0. 
  -3  -2   2    158.31  254.45  0. 1.0000     0. 
   2  -5  -2   1369.93  262.17  0. 1.0000     0. 
   2  -5  -5    975.99   65.52  0. 1.0000     0. 
  -5   3  -5    815.38   62.86  0. 1.0000     0. 
  -3  -2   5    884.87  100.60  0. 1.0000     0. 
  -3  -2   5    450.48  295.23  0. 1.0000     0. 
  -3  -2   5    549.42  288.96  0. 1.0000     0. 
  -5   3  -8  10806.80  601.94  0. 1.0000     0. 
  -3  -2   8   8931.52  642.67  0. 1.0000     0. 
   2  -5  -8  13348.80  608.14  0. 1.0000     0. 
  -3  -2   8   9286.57  879.19  0. 1.0000     0. 
  -3  -2   8  13161.40  794.79  0. 1.0000     0. 
  -3  -2   8   7426.23  820.06  0. 1.0000     0. 
   2  -5  -8  12743.00  819.58  0. 1.0000     0. 
  -5   3 -11   1858.38  119.43  0. 1.0000     0. 
  -3  -2  11   1439.03  163.41  0. 1.0000     0. 
  -3  -2  11   1584.91  245.30  0. 1.0000     0. 
   5  -3  14   3256.88  203.89  0. 1.0000     0. 
  -3  -2  14   2669.17  251.35  0. 1.0000     0. 
  -3  -2  14   3052.13  322.29  0. 1.0000     0. 
   2  -5 -14   2691.20  335.41  0. 1.0000     0. 
   5  -3  17   6682.87  419.90  0. 1.0000     0. 
   2  -5 -17  10133.70  463.33  0. 1.0000     0. 
   3   2 -17  10801.20  542.79  0. 1.0000     0. 
  -3  -2  17   5784.67  472.33  0. 1.0000     0. 
  -2   5  17   8361.04  453.10  0. 1.0000     0. 
   2  -5 -17   7362.38  538.40  0. 1.0000     0. 
  -3  -2  17   6475.39  514.39  0. 1.0000     0. 
  -3  -2  17   5157.31  607.15  0. 1.0000     0. 
  -2   5  20   1284.54  144.06  0. 1.0000     0. 
  -3  -2  20   1486.42  181.45  0. 1.0000     0. 
   3   2 -20   1476.13  223.41  0. 1.0000     0. 
   5  -3  20   1723.13  131.53  0. 1.0000     0. 
   2  -5 -20   2812.89  184.05  0. 1.0000     0. 
  -5   3 -20   1614.83  112.06  0. 1.0000     0. 
  -3  -2  20   1784.16  209.73  0. 1.0000     0. 
   2  -5 -20   2512.15  223.67  0. 1.0000     0. 
  -3  -2  23    822.66  134.13  0. 1.0000     0. 
  -2   5  23    641.99  111.47  0. 1.0000     0. 
   2  -5 -23   1561.28  150.23  0. 1.0000     0. 
   5  -3  23    907.70   95.77  0. 1.0000     0. 
  -5   3 -23    991.92   78.08  0. 1.0000     0. 
   3   2 -23    420.84  200.94  0. 1.0000     0. 
  -3  -2  23   1091.53  154.63  0. 1.0000     0. 
   2  -5 -23   1281.75  149.15  0. 1.0000     0. 
   5  -3  26     13.89   48.54  0. 1.0000     0. 
   2  -5 -26    342.00  123.64  0. 1.0000     0. 
  -5   3 -26    415.09  135.86  0. 1.0000     0. 
  -3  -2  26    434.22   86.55  0. 1.0000     0. 
  -2   5  26    494.01   94.35  0. 1.0000     0. 
  -3  -2  26    627.49  118.44  0. 1.0000     0. 
   3   2 -26    212.80  124.89  0. 1.0000     0. 
   5  -3  26    407.09   69.89  0. 1.0000     0. 
   2  -5 -26    420.97   83.41  0. 1.0000     0. 
  -5   3 -26    466.63   51.14  0. 1.0000     0. 
   2  -5 -26   1018.05  129.79  0. 1.0000     0. 
  -3  -2  29    346.13  103.06  0. 1.0000     0. 
  -2   5  29    332.18   81.03  0. 1.0000     0. 
   3   2 -29    129.31  115.33  0. 1.0000     0. 
   2  -5 -29    235.94   65.10  0. 1.0000     0. 
  -5   3 -29    271.87   43.75  0. 1.0000     0. 
   5  -3  29     96.13   52.50  0. 1.0000     0. 
   3   2 -32  11052.60  966.79  0. 1.0000     0. 
   2  -5 -32  22358.00  952.07  0. 1.0000     0. 
   5  -3  32  10923.40  912.22  0. 1.0000     0. 
  -5   3 -32  19506.60  909.14  0. 1.0000     0. 
   3   2 -32   6704.54 1035.14  0. 1.0000     0. 
  -2   5  32  22734.40  998.21  0. 1.0000     0. 
  -5   3 -32  12947.60  954.46  0. 1.0000     0. 
  -3  -2  32  18491.50  913.45  0. 1.0000     0. 
  -3  -2  32  20792.90  930.91  0. 1.0000     0. 
  -5   3 -32  12909.00  901.59  0. 1.0000     0. 
   2  -5 -32  24688.50  937.34  0. 1.0000     0. 
   2  -5 -32  17054.60  910.63  0. 1.0000     0. 
   2  -5 -35   1615.92  120.06  0. 1.0000     0. 
   3   2 -35   1292.17   91.43  0. 1.0000     0. 
   2  -5 -35   1358.96  113.50  0. 1.0000     0. 
  -3  -2  35    918.11   98.03  0. 1.0000     0. 
  -5   3 -35    904.50  145.11  0. 1.0000     0. 
   3   2 -35    422.27  225.40  0. 1.0000     0. 
  -2   5  35   1443.32  150.86  0. 1.0000     0. 
  -3  -2  35   1336.69  120.93  0. 1.0000     0. 
  -2   5  35   1260.41  110.21  0. 1.0000     0. 
   5  -3  35    247.81  122.29  0. 1.0000     0. 
  -3  -2  35   1530.15  135.84  0. 1.0000     0. 
  -5   3 -35   1115.96  105.62  0. 1.0000     0. 
   2  -5 -35   1381.67  124.39  0. 1.0000     0. 
   3   2 -35    651.82  144.05  0. 1.0000     0. 
   5  -3  35    935.53  123.64  0. 1.0000     0. 
  -5   3 -35   1183.20  104.79  0. 1.0000     0. 
  -3  -2  35   1143.54   96.62  0. 1.0000     0. 
   2  -5 -35   1305.52  100.54  0. 1.0000     0. 
   2  -5 -38   9299.88  461.29  0. 1.0000     0. 
   3   2 -38   8007.98  424.14  0. 1.0000     0. 
   2  -5 -38   8978.22  456.98  0. 1.0000     0. 
  -5   3 -38   6466.75  420.25  0. 1.0000     0. 
  -3  -2  38   7429.51  437.42  0. 1.0000     0. 
   5  -3  38   5027.11  539.74  0. 1.0000     0. 
  -5   3 -38   6566.40  489.03  0. 1.0000     0. 
  -3  -2  38   8697.46  457.26  0. 1.0000     0. 
  -2   5  38   8252.97  443.72  0. 1.0000     0. 
  -5   3 -38   7317.74  441.04  0. 1.0000     0. 
   5  -3  38   3881.86  455.01  0. 1.0000     0. 
  -3  -2  38   9505.01  471.03  0. 1.0000     0. 
  -3  -2  38   8069.24  430.29  0. 1.0000     0. 
   2  -5 -38   8823.00  433.53  0. 1.0000     0. 
   5  -3  38   6957.73  475.84  0. 1.0000     0. 
   2  -5 -38   9161.71  469.96  0. 1.0000     0. 
   3   2 -38   6190.27  494.54  0. 1.0000     0. 
   3   2 -38   4719.86  593.35  0. 1.0000     0. 
  -5   3 -38   8368.99  445.84  0. 1.0000     0. 
  -5   3 -41      5.68   35.67  0. 1.0000     0. 
   2  -5 -41     39.55   52.82  0. 1.0000     0. 
  -3  -2  41     22.12   48.81  0. 1.0000     0. 
   5  -3  41      9.82  130.10  0. 1.0000     0. 
   3   2 -41    -80.07  156.18  0. 1.0000     0. 
  -5   3 -41      9.09   77.86  0. 1.0000     0. 
   2  -5 -41     17.98   43.82  0. 1.0000     0. 
  -3  -2  41     -8.73   36.04  0. 1.0000     0. 
  -3  -2  41     93.07   83.48  0. 1.0000     0. 
  -5   3 -41      2.03   41.58  0. 1.0000     0. 
   5  -3  41    -25.05   88.74  0. 1.0000     0. 
  -5   3 -41     19.84   37.44  0. 1.0000     0. 
   5  -3  41     29.01   58.88  0. 1.0000     0. 
   3   2 -41      9.17   65.95  0. 1.0000     0. 
   2  -5 -41     33.39   42.70  0. 1.0000     0. 
  -3  -2  41     79.82   64.85  0. 1.0000     0. 
   2  -5 -41     -2.45   38.55  0. 1.0000     0. 
  -2   5  41     -4.18   61.08  0. 1.0000     0. 
  -5   3 -44    353.77   95.24  0. 1.0000     0. 
   2  -5 -44    601.38   75.18  0. 1.0000     0. 
  -2   5  44    493.59   80.86  0. 1.0000     0. 
  -5   3 -44    480.62   58.00  0. 1.0000     0. 
   2  -5 -44    672.65   84.56  0. 1.0000     0. 
   5  -3  44    640.45  193.60  0. 1.0000     0. 
  -3  -2  44    396.38   69.97  0. 1.0000     0. 
   3   2 -44    408.49  165.74  0. 1.0000     0. 
  -3  -2  44    603.44   93.72  0. 1.0000     0. 
  -5   3 -44    515.57   71.07  0. 1.0000     0. 
  -3  -2  44    633.88  104.67  0. 1.0000     0. 
   5  -3  44    466.71  115.69  0. 1.0000     0. 
   2  -5 -44    438.04   63.12  0. 1.0000     0. 
  -3  -2  44    450.14   56.72  0. 1.0000     0. 
   2  -5 -44    475.51   68.39  0. 1.0000     0. 
   3   2 -44    302.06   81.56  0. 1.0000     0. 
   5  -3  44    336.93   87.50  0. 1.0000     0. 
  -5   3 -44    472.82   66.52  0. 1.0000     0. 
   2  -5 -47     40.27   37.93  0. 1.0000     0. 
  -2   5  47     67.82   62.52  0. 1.0000     0. 
  -3  -2  47     85.15   72.83  0. 1.0000     0. 
   2  -5 -47     85.90   56.28  0. 1.0000     0. 
  -5   3 -47     52.22   35.39  0. 1.0000     0. 
  -5   3 -47     63.01   38.49  0. 1.0000     0. 
   3   2 -47     26.70   50.49  0. 1.0000     0. 
   5  -3  47     81.03   62.24  0. 1.0000     0. 
   2  -5 -47     23.95   37.53  0. 1.0000     0. 
  -3  -2  47     23.98   47.05  0. 1.0000     0. 
   3   2 -47    -10.41  110.70  0. 1.0000     0. 
   5  -3  47    122.15   82.72  0. 1.0000     0. 
  -5   3 -47     99.94   46.87  0. 1.0000     0. 
  -3  -2  47    123.32   83.02  0. 1.0000     0. 
  -5   3 -47     25.14   57.11  0. 1.0000     0. 
   2  -5 -47     31.11   40.37  0. 1.0000     0. 
   5  -3  50    268.88   92.90  0. 1.0000     0. 
  -5   3 -50    172.37   39.87  0. 1.0000     0. 
   2  -5 -50    254.46   62.86  0. 1.0000     0. 
  -3  -2  50    176.80   49.43  0. 1.0000     0. 
   3   2 -50    355.62  125.22  0. 1.0000     0. 
  -2   5  50    197.04   63.05  0. 1.0000     0. 
   2  -5 -50    162.20   46.14  0. 1.0000     0. 
  -3  -2  50    196.06   77.94  0. 1.0000     0. 
   2  -5 -50    235.63   44.12  0. 1.0000     0. 
  -3  -2  50    243.03   74.30  0. 1.0000     0. 
   3   2 -50    210.03   55.16  0. 1.0000     0. 
   2  -5 -50    168.85   42.94  0. 1.0000     0. 
   5  -3  53    257.55   78.00  0. 1.0000     0. 
   3   2 -53    272.46   51.95  0. 1.0000     0. 
   2  -5 -53    208.97   53.76  0. 1.0000     0. 
  -5   3 -53    189.88   36.99  0. 1.0000     0. 
  -3  -2  53    203.52   71.20  0. 1.0000     0. 
   5  -3  53     75.24   63.09  0. 1.0000     0. 
   2  -5 -53    146.09   40.43  0. 1.0000     0. 
   3   2 -53    233.94   50.56  0. 1.0000     0. 
   2  -5 -53    187.18   39.39  0. 1.0000     0. 
  -3  -2  53    179.12   43.11  0. 1.0000     0. 
   5  -3  56   4647.79  249.78  0. 1.0000     0. 
  -2   5  56   3950.97  242.45  0. 1.0000     0. 
   5  -3  56   4016.34  241.25  0. 1.0000     0. 
   2  -5 -56   3443.08  228.31  0. 1.0000     0. 
   2  -5 -56   3957.28  229.71  0. 1.0000     0. 
   2  -5 -56   4191.37  243.28  0. 1.0000     0. 
   3   2 -56   4292.54  237.19  0. 1.0000     0. 
   3   2 -56   3584.93  234.90  0. 1.0000     0. 
   2  -5 -56   3809.94  228.21  0. 1.0000     0. 
   2  -5 -59    179.54   30.05  0. 1.0000     0. 
   3   2 -59    169.84   34.58  0. 1.0000     0. 
   2  -5 -59    181.20   31.43  0. 1.0000     0. 
   5  -3  59    187.43   50.45  0. 1.0000     0. 
   3   2 -59    207.36   38.59  0. 1.0000     0. 
   2  -5 -59    198.81   42.17  0. 1.0000     0. 
   5  -3  59    250.30   51.38  0. 1.0000     0. 
   5  -3  62   3804.15  187.00  0. 1.0000     0. 
   5  -3  62   3616.74  182.15  0. 1.0000     0. 
   3   2 -62   3530.91  181.60  0. 1.0000     0. 
   3   2 -62   3481.83  179.86  0. 1.0000     0. 
   5  -3  65    171.16   27.13  0. 1.0000     0. 
  -5   3 -65    126.21   19.93  0. 1.0000     0. 
  -2   5  65    114.23   20.62  0. 1.0000     0. 
   3  -5  65     66.08   25.84  0. 1.0000     0. 
  -2  -3 -65     29.40   14.44  0. 1.0000     0. 
  -3   5 -65     88.40   19.72  0. 1.0000     0. 
   2   3  65     57.14   17.78  0. 1.0000     0. 
  -5   2  62     -0.70   24.77  0. 1.0000     0. 
   2   3  62     52.92   30.70  0. 1.0000     0. 
  -2  -3 -62     26.54   26.17  0. 1.0000     0. 
  -5   2  62     38.62   18.46  0. 1.0000     0. 
   3  -5  62     74.08   40.63  0. 1.0000     0. 
   5  -2 -62     28.70   25.79  0. 1.0000     0. 
   5  -2 -59     58.16   34.03  0. 1.0000     0. 
  -2  -3 -59     55.62   29.83  0. 1.0000     0. 
  -5   2  59     50.19   35.87  0. 1.0000     0. 
   2   3  59     20.56   30.15  0. 1.0000     0. 
  -5   2  59     56.34   27.64  0. 1.0000     0. 
   3  -5  59    133.33   56.97  0. 1.0000     0. 
   5  -2 -59     69.38   24.53  0. 1.0000     0. 
   3  -5  59     84.00   47.64  0. 1.0000     0. 
  -2  -3 -59     36.01   22.46  0. 1.0000     0. 
  -5   2  56   6171.84  350.50  0. 1.0000     0. 
   5  -2 -56   5580.09  343.75  0. 1.0000     0. 
   3  -5  56   7646.91  367.78  0. 1.0000     0. 
  -3   5 -56   5423.81  333.23  0. 1.0000     0. 
   5  -2 -56   6666.68  354.58  0. 1.0000     0. 
  -2  -3 -56   6792.12  351.54  0. 1.0000     0. 
  -2  -3 -56   5776.06  333.47  0. 1.0000     0. 
   3  -5  56   6584.97  356.24  0. 1.0000     0. 
   2   3  56   6358.93  344.21  0. 1.0000     0. 
  -5   2  53    116.03   55.79  0. 1.0000     0. 
   2   3  53    208.83   55.33  0. 1.0000     0. 
   3  -5  53    154.03   64.58  0. 1.0000     0. 
   3  -5  53    195.46   83.08  0. 1.0000     0. 
  -3   5 -53    121.46   39.13  0. 1.0000     0. 
   5  -2 -53    125.47   50.77  0. 1.0000     0. 
  -2  -3 -53    110.84   47.31  0. 1.0000     0. 
  -3   5 -53     95.67   32.69  0. 1.0000     0. 
  -2  -3 -53    113.23   37.97  0. 1.0000     0. 
  -3   5 -50   5683.94  350.17  0. 1.0000     0. 
   5  -2 -50   6720.96  376.90  0. 1.0000     0. 
  -2  -3 -50   7316.68  377.09  0. 1.0000     0. 
  -5   2  50   6165.72  373.22  0. 1.0000     0. 
  -2  -3 -50   5989.16  352.48  0. 1.0000     0. 
   3  -5  50   7837.00  402.01  0. 1.0000     0. 
  -2  -3 -50   6016.16  362.79  0. 1.0000     0. 
   3  -5  50   6591.64  417.26  0. 1.0000     0. 
   5  -2 -50   6062.23  482.02  0. 1.0000     0. 
  -3   5 -50   6099.59  367.02  0. 1.0000     0. 
   2   3  50   6588.65  367.43  0. 1.0000     0. 
   3  -5  50   6296.35  376.91  0. 1.0000     0. 
  -5   2  47    -24.18   78.09  0. 1.0000     0. 
  -3   5 -47     17.30   35.21  0. 1.0000     0. 
   5  -2 -47     36.13   51.10  0. 1.0000     0. 
  -5   2  47     71.53   63.29  0. 1.0000     0. 
  -5   2  47      6.02   59.05  0. 1.0000     0. 
   5  -2 -47      9.66  109.01  0. 1.0000     0. 
  -3   5 -47    -20.26   65.30  0. 1.0000     0. 
   3  -5  47    -27.86   68.68  0. 1.0000     0. 
   2   3  47     45.75   57.16  0. 1.0000     0. 
   3  -5  47     32.42   91.17  0. 1.0000     0. 
  -2  -3 -47     40.53   43.99  0. 1.0000     0. 
   3  -5  47    -13.51   63.60  0. 1.0000     0. 
  -3   5 -47     25.20   38.25  0. 1.0000     0. 
  -2  -3 -47     36.59   36.58  0. 1.0000     0. 
  -3   5 -44   5217.01  338.83  0. 1.0000     0. 
   5  -2 -44   6729.45  369.34  0. 1.0000     0. 
  -5   2  44   6056.68  367.60  0. 1.0000     0. 
  -5   2  44   5495.46  432.02  0. 1.0000     0. 
  -2  -3 -44   6230.72  346.72  0. 1.0000     0. 
   3  -5  44   7970.03  412.63  0. 1.0000     0. 
   2   3  44   6636.01  362.85  0. 1.0000     0. 
  -5   2  44   5692.04  368.39  0. 1.0000     0. 
   3  -5  44   6177.45  411.98  0. 1.0000     0. 
   5  -2 -44   4419.07  477.05  0. 1.0000     0. 
  -3   5 -44   5949.54  360.06  0. 1.0000     0. 
  -2  -3 -44   6131.32  356.23  0. 1.0000     0. 
   3  -5  41    171.95  178.60  0. 1.0000     0. 
  -5   2  41     72.88   61.55  0. 1.0000     0. 
   5  -2 -41    -24.88  137.70  0. 1.0000     0. 
  -5   2  41     26.51   67.37  0. 1.0000     0. 
   5  -2 -41     89.22   51.74  0. 1.0000     0. 
  -3   5 -41      2.82   35.28  0. 1.0000     0. 
   3  -5  41      3.54  104.00  0. 1.0000     0. 
  -3   5 -41      8.39   33.72  0. 1.0000     0. 
   2   3  41      6.23   57.80  0. 1.0000     0. 
  -2  -3 -41     30.72   32.35  0. 1.0000     0. 
  -5   2  41      7.52   71.25  0. 1.0000     0. 
   2   3  41      3.65   50.03  0. 1.0000     0. 
   3  -5  41     46.08   67.40  0. 1.0000     0. 
  -3   5 -41     15.57   36.68  0. 1.0000     0. 
  -2  -3 -41      6.03   35.66  0. 1.0000     0. 
  -5   2  38    216.55   66.43  0. 1.0000     0. 
   3  -5  38    398.54  191.20  0. 1.0000     0. 
  -3   5 -38    448.49  138.02  0. 1.0000     0. 
  -5   2  38    102.39   82.57  0. 1.0000     0. 
   5  -2 -38    156.60  160.98  0. 1.0000     0. 
   5  -2 -38    236.95   58.88  0. 1.0000     0. 
   3  -5  38    315.45  103.82  0. 1.0000     0. 
  -3   5 -38    187.37   44.74  0. 1.0000     0. 
  -2  -3 -38    155.16   41.38  0. 1.0000     0. 
  -5   2  38    147.74   72.71  0. 1.0000     0. 
   2   3  38    115.71   61.33  0. 1.0000     0. 
  -2  -3 -38    221.67   48.15  0. 1.0000     0. 
   3  -5  38    185.75   77.30  0. 1.0000     0. 
  -3   5 -38    238.22   51.10  0. 1.0000     0. 
   3  -5  35    751.64  214.49  0. 1.0000     0. 
  -5   2  35    767.34   98.27  0. 1.0000     0. 
  -3   5 -35    748.18   78.83  0. 1.0000     0. 
  -3   5 -35   1447.25  209.26  0. 1.0000     0. 
  -3   5 -35   1012.76   89.12  0. 1.0000     0. 
  -2  -3 -35    821.58   80.27  0. 1.0000     0. 
  -5   2  35    535.19  124.76  0. 1.0000     0. 
   5  -2 -35    235.73  206.46  0. 1.0000     0. 
  -5   2  35    769.84   98.95  0. 1.0000     0. 
  -5   2  32  13537.70  898.83  0. 1.0000     0. 
  -3   5 -32  18956.00  817.80  0. 1.0000     0. 
   5  -2 -32   5211.40  909.74  0. 1.0000     0. 
  -2  -3 -32  18570.70  811.33  0. 1.0000     0. 
  -5   2  32  11452.10  801.05  0. 1.0000     0. 
   3  -5  32  10629.30  941.80  0. 1.0000     0. 
  -5   2  32  14603.50  811.02  0. 1.0000     0. 
  -3   5 -29   3224.24  203.39  0. 1.0000     0. 
  -2  -3 -29   3190.18  197.72  0. 1.0000     0. 
  -3   5 -26  24277.50 1103.54  0. 1.0000     0. 
  -2  -3 -26  23349.30 1096.66  0. 1.0000     0. 
   5  -2 -26   7578.23 1174.83  0. 1.0000     0. 
  -3   5 -26  33725.40 1306.69  0. 1.0000     0. 
  -5   2  26  16561.10 1168.42  0. 1.0000     0. 
   3  -5  26  24608.00 1159.07  0. 1.0000     0. 
  -5   2  26  14536.10 1127.80  0. 1.0000     0. 
  -3   5 -23     70.38   34.90  0. 1.0000     0. 
  -2  -3 -23     45.24   29.18  0. 1.0000     0. 
  -3   5 -23     29.61   86.15  0. 1.0000     0. 
  -5   2  23     51.97   77.20  0. 1.0000     0. 
   3  -5  23    -42.38   95.44  0. 1.0000     0. 
  -5   2  23    113.95  163.00  0. 1.0000     0. 
  -2  -3 -23     34.39   96.07  0. 1.0000     0. 
  -3   5 -20    774.12  137.23  0. 1.0000     0. 
   5  -2 -20    507.27  141.43  0. 1.0000     0. 
   3  -5  20    292.39  155.70  0. 1.0000     0. 
  -2  -3 -20    536.13  145.24  0. 1.0000     0. 
  -5   2  20    243.89  218.77  0. 1.0000     0. 
   5  -2 -17    514.27  121.11  0. 1.0000     0. 
  -3   5 -17    390.82  105.55  0. 1.0000     0. 
  -2  -3 -17    291.06  147.89  0. 1.0000     0. 
  -2  -3 -17    273.67  245.27  0. 1.0000     0. 
   3  -5  17     31.31  160.55  0. 1.0000     0. 
  -3   5 -14   4186.15  259.92  0. 1.0000     0. 
  -2  -3 -14   4679.91  349.93  0. 1.0000     0. 
   5  -2 -11    970.82   72.13  0. 1.0000     0. 
  -2  -3 -11   1286.36  179.15  0. 1.0000     0. 
  -2  -3 -11   1064.31  199.78  0. 1.0000     0. 
   3  -5   8  13634.60  728.96  0. 1.0000     0. 
  -2  -3  -8  13073.70  713.04  0. 1.0000     0. 
   5  -2  -8  14393.50  725.73  0. 1.0000     0. 
  -2  -3  -8  13293.90 1019.33  0. 1.0000     0. 
   3  -5   8  15416.00  798.50  0. 1.0000     0. 
   5  -2  -5   1060.23   70.68  0. 1.0000     0. 
  -2  -3  -5   1020.76   59.33  0. 1.0000     0. 
  -3   5  -5    925.33   63.73  0. 1.0000     0. 
  -2  -3  -5   1106.12  216.55  0. 1.0000     0. 
  -2  -3  -5   1147.86  181.26  0. 1.0000     0. 
   5  -2  -2  18671.90 1021.82  0. 1.0000     0. 
  -5   2   2  17471.20 1022.31  0. 1.0000     0. 
  -3   5  -2  17528.30 1014.58  0. 1.0000     0. 
  -2  -3  -2  17983.90 1132.33  0. 1.0000     0. 
   3  -5   2  14260.10 1070.38  0. 1.0000     0. 
   3  -5  -1   1045.82   72.77  0. 1.0000     0. 
  -5   2  -1   1114.86   76.95  0. 1.0000     0. 
  -3   5   1   1014.78   64.36  0. 1.0000     0. 
  -2  -3   1   1507.59   77.51  0. 1.0000     0. 
   3  -5  -1     14.89  102.67  0. 1.0000     0. 
  -2  -3   1    838.61  164.73  0. 1.0000     0. 
  -2  -3   1    466.51  176.06  0. 1.0000     0. 
  -2  -3   4   4520.16  217.25  0. 1.0000     0. 
   3  -5  -4   2127.05  219.94  0. 1.0000     0. 
  -2  -3   4   4412.35  247.46  0. 1.0000     0. 
  -2  -3   4   2238.48  442.72  0. 1.0000     0. 
  -2  -3   7   5682.80  244.63  0. 1.0000     0. 
  -5   2  -7   5768.49  234.85  0. 1.0000     0. 
   3  -5  -7   8265.88  213.55  0. 1.0000     0. 
  -2  -3   7   7704.69  431.39  0. 1.0000     0. 
  -2  -3   7   5042.11  523.26  0. 1.0000     0. 
  -2  -3   7   8792.46  395.89  0. 1.0000     0. 
   3  -5 -10  22494.80 1146.95  0. 1.0000     0. 
  -2  -3  10  10428.90 1148.65  0. 1.0000     0. 
  -5   2 -10  42566.10 1224.61  0. 1.0000     0. 
   3  -5 -10  21871.60 1140.74  0. 1.0000     0. 
  -2  -3  10  24539.90 1253.34  0. 1.0000     0. 
  -2  -3  10  18725.60 1413.22  0. 1.0000     0. 
   3  -5 -10  31213.90 1234.33  0. 1.0000     0. 
  -2  -3  10  32189.30 1360.79  0. 1.0000     0. 
  -2  -3  13   2311.11  192.71  0. 1.0000     0. 
  -5   2 -13   2450.55  193.88  0. 1.0000     0. 
   3  -5 -13   4215.91  202.72  0. 1.0000     0. 
   5  -2  13   4472.18  164.49  0. 1.0000     0. 
  -2  -3  13   4367.91  322.08  0. 1.0000     0. 
  -2  -3  16   2355.37  197.87  0. 1.0000     0. 
  -5   2 -16   7261.46  275.11  0. 1.0000     0. 
   2   3 -16   1035.27  193.51  0. 1.0000     0. 
   3  -5 -16   1059.24  155.76  0. 1.0000     0. 
   5  -2  16   1747.61  131.25  0. 1.0000     0. 
  -2  -3  16   3236.17  285.46  0. 1.0000     0. 
  -2  -3  16    849.26  287.86  0. 1.0000     0. 
   3  -5 -16   6302.29  437.26  0. 1.0000     0. 
  -2  -3  19   2175.53  208.33  0. 1.0000     0. 
  -5   2 -19   1613.32  201.53  0. 1.0000     0. 
   3  -5 -19   3327.56  233.96  0. 1.0000     0. 
   2   3 -19   1624.99  291.31  0. 1.0000     0. 
  -5   2 -19   2632.78  148.77  0. 1.0000     0. 
   5  -2  19   2713.13  166.21  0. 1.0000     0. 
  -2  -3  19   2921.35  267.75  0. 1.0000     0. 
   3  -5 -19   1004.71  250.60  0. 1.0000     0. 
  -5   2 -19   1477.50  307.72  0. 1.0000     0. 
  -3   5  22  10334.10  568.48  0. 1.0000     0. 
  -2  -3  22  11773.40  609.85  0. 1.0000     0. 
  -5   2 -22   9085.65  567.78  0. 1.0000     0. 
   2   3 -22   3690.03  543.09  0. 1.0000     0. 
   5  -2  22  10383.00  525.56  0. 1.0000     0. 
   3  -5 -22  13332.80  632.48  0. 1.0000     0. 
   2   3 -22   4100.25  598.71  0. 1.0000     0. 
  -5   2 -22  10656.40  504.82  0. 1.0000     0. 
  -2  -3  22  10148.70  602.65  0. 1.0000     0. 
   3  -5 -22   9046.17  614.06  0. 1.0000     0. 
  -5   2 -22   8698.82  689.50  0. 1.0000     0. 
  -5   2 -25    346.48  135.99  0. 1.0000     0. 
   2   3 -25    121.00  115.79  0. 1.0000     0. 
   3  -5 -25    308.60  110.11  0. 1.0000     0. 
  -5   2 -25    356.55   48.15  0. 1.0000     0. 
   5  -2  25    332.28   60.96  0. 1.0000     0. 
  -2  -3  25    302.31   96.98  0. 1.0000     0. 
  -3   5  25    282.39   84.72  0. 1.0000     0. 
   5  -2  28   1585.15  153.69  0. 1.0000     0. 
   3  -5 -28   1836.38  194.81  0. 1.0000     0. 
   2   3 -28    678.58  265.96  0. 1.0000     0. 
   3  -5 -28   4174.55  282.99  0. 1.0000     0. 
  -5   2 -28   2413.84  144.39  0. 1.0000     0. 
   2   3 -28   1449.23  195.89  0. 1.0000     0. 
  -2  -3  28   3392.41  258.73  0. 1.0000     0. 
  -3   5  28   1936.98  194.37  0. 1.0000     0. 
  -2  -3  31   3496.87  206.67  0. 1.0000     0. 
   2   3 -31   1470.84  337.57  0. 1.0000     0. 
  -5   2 -31   2586.63  225.87  0. 1.0000     0. 
  -3   5  31   2589.53  230.87  0. 1.0000     0. 
   3  -5 -31   2890.43  232.53  0. 1.0000     0. 
   5  -2  31   1407.64  174.45  0. 1.0000     0. 
   2   3 -31   2458.46  235.35  0. 1.0000     0. 
  -5   2 -31   2895.90  175.67  0. 1.0000     0. 
   5  -2  34  11783.70  885.74  0. 1.0000     0. 
  -5   2 -34  16179.80  872.23  0. 1.0000     0. 
   2   3 -34   8703.93 1032.46  0. 1.0000     0. 
   2   3 -34  13711.40  919.37  0. 1.0000     0. 
   3  -5 -34  14464.60  909.93  0. 1.0000     0. 
  -3   5  34  15550.80  939.90  0. 1.0000     0. 
  -5   2 -34  15254.20  930.80  0. 1.0000     0. 
  -3   5  34  14588.80  867.79  0. 1.0000     0. 
  -2  -3  34  17663.10  883.59  0. 1.0000     0. 
  -2  -3  34  20517.10  905.97  0. 1.0000     0. 
  -5   2 -34  14621.00  876.52  0. 1.0000     0. 
   3  -5 -34  16848.00  861.79  0. 1.0000     0. 
   2   3 -34  20050.50  862.20  0. 1.0000     0. 
   3  -5 -34  14969.90  875.66  0. 1.0000     0. 
   3  -5 -37   1825.93  137.85  0. 1.0000     0. 
  -5   2 -37   1402.37  109.19  0. 1.0000     0. 
   3  -5 -37   1602.30  133.19  0. 1.0000     0. 
   2   3 -37   1773.94  112.77  0. 1.0000     0. 
  -2  -3  37   1287.69  114.43  0. 1.0000     0. 
   5  -2  37    919.86  208.05  0. 1.0000     0. 
  -3   5  37   1675.78  174.76  0. 1.0000     0. 
   2   3 -37    905.10  242.24  0. 1.0000     0. 
  -5   2 -37   1228.87  158.96  0. 1.0000     0. 
  -3   5  37   1491.06  129.79  0. 1.0000     0. 
  -2  -3  37   1874.77  142.96  0. 1.0000     0. 
   5  -2  37    436.09  144.56  0. 1.0000     0. 
  -2  -3  37   1904.47  156.58  0. 1.0000     0. 
  -5   2 -37   1537.56  127.38  0. 1.0000     0. 
   3  -5 -37   1674.19  157.71  0. 1.0000     0. 
   3  -5 -37   2810.97  245.44  0. 1.0000     0. 
   5  -2  37   1098.37  136.26  0. 1.0000     0. 
  -5   2 -37   1592.72  123.20  0. 1.0000     0. 
   2   3 -37   1295.69  158.03  0. 1.0000     0. 
   3  -5 -37   1607.81  115.61  0. 1.0000     0. 
   3  -5 -40   6235.26  337.58  0. 1.0000     0. 
   2   3 -40   5422.68  302.73  0. 1.0000     0. 
  -5   2 -40   5264.80  303.35  0. 1.0000     0. 
   3  -5 -40   5723.58  332.22  0. 1.0000     0. 
  -2  -3  40   4789.74  309.03  0. 1.0000     0. 
   5  -2  40   5905.46  471.77  0. 1.0000     0. 
  -5   2 -40   5135.97  363.54  0. 1.0000     0. 
  -3   5  40   5843.91  386.82  0. 1.0000     0. 
  -3   5  40   5459.22  324.39  0. 1.0000     0. 
  -2  -3  40   5952.30  334.04  0. 1.0000     0. 
   5  -2  40   2565.82  332.24  0. 1.0000     0. 
  -2  -3  40   6850.50  354.80  0. 1.0000     0. 
  -5   2 -40   5368.98  320.16  0. 1.0000     0. 
   2   3 -40   5197.95  358.78  0. 1.0000     0. 
   3  -5 -40   5122.34  339.27  0. 1.0000     0. 
  -5   2 -40   5130.21  319.04  0. 1.0000     0. 
   2   3 -40   4171.17  480.31  0. 1.0000     0. 
   5  -2  40   4972.10  350.45  0. 1.0000     0. 
   3  -5 -40   5624.96  307.09  0. 1.0000     0. 
  -2  -3  40   4973.82  305.03  0. 1.0000     0. 
   3  -5 -43    810.46   92.14  0. 1.0000     0. 
   2   3 -43    695.51   68.37  0. 1.0000     0. 
  -5   2 -43    823.22   73.16  0. 1.0000     0. 
   3  -5 -43    753.99   94.09  0. 1.0000     0. 
   5  -2  43   1165.86  207.45  0. 1.0000     0. 
  -2  -3  43    640.96   79.19  0. 1.0000     0. 
   2   3 -43    492.99  175.76  0. 1.0000     0. 
  -5   2 -43    656.73  109.10  0. 1.0000     0. 
  -3   5  43    853.57   99.46  0. 1.0000     0. 
  -2  -3  43    869.88  107.09  0. 1.0000     0. 
  -2  -3  43   1019.72  124.39  0. 1.0000     0. 
  -5   2 -43    887.86   86.85  0. 1.0000     0. 
   5  -2  43    533.72  119.14  0. 1.0000     0. 
   3  -5 -43    729.28   93.96  0. 1.0000     0. 
   5  -2  43    543.33  101.97  0. 1.0000     0. 
   2   3 -43    662.82   98.33  0. 1.0000     0. 
  -2  -3  43    787.49  122.46  0. 1.0000     0. 
  -5   2 -43    743.37   84.12  0. 1.0000     0. 
   3  -5 -43    698.43   73.66  0. 1.0000     0. 
  -2  -3  43    696.53   73.24  0. 1.0000     0. 
  -5   2 -46    136.79   64.90  0. 1.0000     0. 
  -2  -3  46    126.65   71.33  0. 1.0000     0. 
   3  -5 -46    151.51   50.84  0. 1.0000     0. 
  -5   2 -46    120.48   39.30  0. 1.0000     0. 
  -2  -3  46     66.23   46.17  0. 1.0000     0. 
   2   3 -46    102.23  111.11  0. 1.0000     0. 
  -3   5  46    127.06   67.89  0. 1.0000     0. 
  -5   2 -46    186.99   52.93  0. 1.0000     0. 
   5  -2  46    288.64   92.45  0. 1.0000     0. 
  -2  -3  46    201.26   92.86  0. 1.0000     0. 
  -5   2 -46    105.49   45.24  0. 1.0000     0. 
   3  -5 -46     85.97   45.46  0. 1.0000     0. 
  -2  -3  46    125.79   73.21  0. 1.0000     0. 
   2   3 -46    172.45   56.40  0. 1.0000     0. 
   5  -2  46    101.49   66.58  0. 1.0000     0. 
   3  -5 -46     67.52   40.84  0. 1.0000     0. 
  -2  -3  46    134.69   39.01  0. 1.0000     0. 
  -5   2 -49    152.40   58.81  0. 1.0000     0. 
  -2  -3  49    213.24   87.81  0. 1.0000     0. 
   5  -2  49     61.84   84.18  0. 1.0000     0. 
  -5   2 -49    148.27   39.49  0. 1.0000     0. 
  -2  -3  49     73.29   42.94  0. 1.0000     0. 
   2   3 -49    184.98  118.42  0. 1.0000     0. 
  -3   5  49    157.27   64.55  0. 1.0000     0. 
   3  -5 -49    124.64   45.41  0. 1.0000     0. 
  -2  -3  49    152.42   74.92  0. 1.0000     0. 
  -2  -3  49    113.86   34.83  0. 1.0000     0. 
  -2  -3  49    134.86   69.41  0. 1.0000     0. 
   2   3 -49    156.15   47.41  0. 1.0000     0. 
   5  -2  49    121.45   64.63  0. 1.0000     0. 
   3  -5 -49    114.88   44.07  0. 1.0000     0. 
   5  -2  52    277.19   72.88  0. 1.0000     0. 
  -2  -3  52    342.94   77.66  0. 1.0000     0. 
   3  -5 -52    387.31   55.05  0. 1.0000     0. 
   5  -2  52    430.01   85.92  0. 1.0000     0. 
  -5   2 -52    331.02   46.02  0. 1.0000     0. 
   2   3 -52    344.98   59.52  0. 1.0000     0. 
   3  -5 -52    389.24   54.58  0. 1.0000     0. 
   3  -5 -55    202.25   37.87  0. 1.0000     0. 
  -5   2 -55    235.90   33.20  0. 1.0000     0. 
   5  -2  55    245.53   60.69  0. 1.0000     0. 
  -2  -3  55    187.84   63.69  0. 1.0000     0. 
   3  -5 -55    196.16   42.71  0. 1.0000     0. 
   5  -2  55    276.05   64.49  0. 1.0000     0. 
  -3   5  55    261.02   62.30  0. 1.0000     0. 
   2   3 -55    200.16   43.23  0. 1.0000     0. 
   3  -5 -55    210.96   39.37  0. 1.0000     0. 
   2   3 -58   4413.93  266.49  0. 1.0000     0. 
   3  -5 -58   4386.42  262.34  0. 1.0000     0. 
   3  -5 -58   4179.22  263.39  0. 1.0000     0. 
   5  -2  58   5113.93  273.82  0. 1.0000     0. 
   2   3 -58   5096.11  269.78  0. 1.0000     0. 
   5  -2  58   5299.66  273.40  0. 1.0000     0. 
   2   3 -61   1043.18   75.18  0. 1.0000     0. 
   5  -2  61   1099.10   83.02  0. 1.0000     0. 
   3  -5 -61   1062.12   82.43  0. 1.0000     0. 
  -5   2 -61   1216.91   80.80  0. 1.0000     0. 
   2   3 -61   1061.94   76.65  0. 1.0000     0. 
   5  -2  61   1054.38   76.53  0. 1.0000     0. 
   5  -2  64   1760.02   95.27  0. 1.0000     0. 
   2   3 -64   1378.27   87.91  0. 1.0000     0. 
  -5   2 -64   1675.55   92.29  0. 1.0000     0. 
  -3   5  64   1396.52   92.60  0. 1.0000     0. 
  -4   5 -66    238.04   22.66  0. 1.0000     0. 
   4  -5  63     89.28   34.01  0. 1.0000     0. 
   1   4  63     68.03   28.44  0. 1.0000     0. 
  -1  -4 -63     48.87   20.35  0. 1.0000     0. 
  -1  -4 -60    285.94   39.29  0. 1.0000     0. 
   5  -1 -60    280.60   41.16  0. 1.0000     0. 
  -5   1  60    308.16   39.71  0. 1.0000     0. 
  -1  -4 -60    363.56   42.90  0. 1.0000     0. 
   5  -1 -60    324.11   37.65  0. 1.0000     0. 
   5  -1 -60    278.25   32.97  0. 1.0000     0. 
   4  -5  60    447.07   59.00  0. 1.0000     0. 
   5  -1 -60    269.70   38.82  0. 1.0000     0. 
   5  -1 -57   2322.16  139.32  0. 1.0000     0. 
  -1  -4 -57   2350.98  138.79  0. 1.0000     0. 
  -5   1  57   2001.94  133.76  0. 1.0000     0. 
  -1  -4 -57   1952.02  121.49  0. 1.0000     0. 
   5  -1 -57   1780.89  127.74  0. 1.0000     0. 
  -5   1  57   1659.29  125.44  0. 1.0000     0. 
   4  -5  57   2790.27  156.91  0. 1.0000     0. 
   5  -1 -57   1910.54  136.51  0. 1.0000     0. 
   5  -1 -54   3095.00  189.85  0. 1.0000     0. 
  -1  -4 -54   3259.79  190.55  0. 1.0000     0. 
  -4   5 -54   2708.07  171.21  0. 1.0000     0. 
  -1  -4 -54   2746.80  171.83  0. 1.0000     0. 
  -5   1  54   2863.44  187.30  0. 1.0000     0. 
   5  -1 -54   2330.68  188.83  0. 1.0000     0. 
   1   4  54   2845.57  179.69  0. 1.0000     0. 
  -4   5 -51   1632.77  115.14  0. 1.0000     0. 
  -1  -4 -51   1863.89  135.11  0. 1.0000     0. 
   5  -1 -51   1737.13  133.61  0. 1.0000     0. 
  -5   1  51   1504.10  131.76  0. 1.0000     0. 
  -1  -4 -51   1688.50  118.42  0. 1.0000     0. 
   5  -1 -51   1368.75  139.20  0. 1.0000     0. 
  -1  -4 -51   1658.51  121.64  0. 1.0000     0. 
  -4   5 -51   1766.12  128.63  0. 1.0000     0. 
   1   4  51   1721.53  127.67  0. 1.0000     0. 
  -5   1  48   2032.80  169.73  0. 1.0000     0. 
   1   4  48   2270.91  153.87  0. 1.0000     0. 
  -4   5 -48   1969.08  137.18  0. 1.0000     0. 
   5  -1 -48   2360.74  160.73  0. 1.0000     0. 
  -1  -4 -48   2552.62  164.37  0. 1.0000     0. 
  -5   1  48   2211.27  160.90  0. 1.0000     0. 
  -4   5 -48   1183.49  164.78  0. 1.0000     0. 
  -1  -4 -48   2054.87  146.53  0. 1.0000     0. 
   4  -5  48   2611.86  199.40  0. 1.0000     0. 
  -1  -4 -48   2093.51  141.85  0. 1.0000     0. 
   4  -5  48   2090.55  193.38  0. 1.0000     0. 
   5  -1 -48   1636.75  247.70  0. 1.0000     0. 
   5  -1 -48   1474.96  169.28  0. 1.0000     0. 
  -1  -4 -48   2159.31  147.70  0. 1.0000     0. 
  -4   5 -48   2279.89  155.88  0. 1.0000     0. 
   1   4  45   1639.17  127.49  0. 1.0000     0. 
  -5   1  45   1404.75  139.99  0. 1.0000     0. 
  -1  -4 -45   1732.96  132.34  0. 1.0000     0. 
  -4   5 -45   1388.03  107.04  0. 1.0000     0. 
   5  -1 -45   1727.46  131.99  0. 1.0000     0. 
  -5   1  45   1523.74  133.26  0. 1.0000     0. 
  -4   5 -45    546.07  127.62  0. 1.0000     0. 
  -5   1  45   1715.17  197.13  0. 1.0000     0. 
   5  -1 -45   1035.64  230.32  0. 1.0000     0. 
  -1  -4 -45   1293.78  114.64  0. 1.0000     0. 
   4  -5  45   1639.08  172.29  0. 1.0000     0. 
  -4   5 -45   1605.87  116.10  0. 1.0000     0. 
  -1  -4 -45   1605.82  116.63  0. 1.0000     0. 
   5  -1 -45    994.79  150.40  0. 1.0000     0. 
   4  -5  45   1443.56  158.20  0. 1.0000     0. 
  -1  -4 -45   1575.93  118.75  0. 1.0000     0. 
  -4   5 -45   1535.10  122.88  0. 1.0000     0. 
   1   4  42   1312.73  115.03  0. 1.0000     0. 
  -1  -4 -42   1298.45  107.56  0. 1.0000     0. 
   4  -5  42   1555.32  272.71  0. 1.0000     0. 
  -5   1  42   1152.69  117.92  0. 1.0000     0. 
   5  -1 -42    633.66  216.34  0. 1.0000     0. 
  -5   1  42   1242.87  172.62  0. 1.0000     0. 
  -4   5 -42    352.36  119.94  0. 1.0000     0. 
  -4   5 -42    973.13   90.67  0. 1.0000     0. 
  -1  -4 -42   1574.12  122.16  0. 1.0000     0. 
   5  -1 -42   1328.42  115.24  0. 1.0000     0. 
   4  -5  42   1586.68  163.17  0. 1.0000     0. 
  -4   5 -42   1219.07  101.03  0. 1.0000     0. 
  -1  -4 -42   1255.13  102.26  0. 1.0000     0. 
   5  -1 -42    629.14  144.79  0. 1.0000     0. 
  -1  -4 -42   1232.78  102.84  0. 1.0000     0. 
  -4   5 -42   1181.15  106.13  0. 1.0000     0. 
   4  -5  42   1150.41  143.78  0. 1.0000     0. 
   5  -1 -39    113.77   97.47  0. 1.0000     0. 
   4  -5  39    128.74   67.63  0. 1.0000     0. 
  -1  -4 -39     98.41   42.16  0. 1.0000     0. 
  -4   5 -39     97.41   41.59  0. 1.0000     0. 
   5  -1 -39     47.69  159.81  0. 1.0000     0. 
  -5   1  39    132.60   88.05  0. 1.0000     0. 
   4  -5  39     11.20  149.43  0. 1.0000     0. 
  -5   1  39    124.31   58.97  0. 1.0000     0. 
   4  -5  39    212.60  104.08  0. 1.0000     0. 
  -4   5 -39     75.12   42.61  0. 1.0000     0. 
  -1  -4 -39    118.89   51.37  0. 1.0000     0. 
  -1  -4 -39     90.17   42.55  0. 1.0000     0. 
   4  -5  36    385.70  182.69  0. 1.0000     0. 
  -5   1  36    808.25   93.54  0. 1.0000     0. 
   4  -5  36    747.56  136.88  0. 1.0000     0. 
  -4   5 -36    605.09   76.64  0. 1.0000     0. 
   5  -1 -36    211.96  195.77  0. 1.0000     0. 
  -5   1  36    654.86  134.42  0. 1.0000     0. 
  -1  -4 -36    876.16   82.71  0. 1.0000     0. 
   4  -5  36    572.65  100.66  0. 1.0000     0. 
   5  -1 -36    229.11  127.56  0. 1.0000     0. 
  -1  -4 -36    791.54   77.42  0. 1.0000     0. 
  -4   5 -36    812.70   81.68  0. 1.0000     0. 
  -5   1  33   1484.10  189.13  0. 1.0000     0. 
   4  -5  33   1095.15  136.80  0. 1.0000     0. 
  -1  -4 -33   2094.31  125.57  0. 1.0000     0. 
  -4   5 -33   1887.74  123.85  0. 1.0000     0. 
   5  -1 -33    640.97  177.62  0. 1.0000     0. 
   5  -1 -33    465.59  233.77  0. 1.0000     0. 
  -5   1  33   1363.90  123.33  0. 1.0000     0. 
  -4   5 -33   1279.51  114.85  0. 1.0000     0. 
  -1  -4 -30  16079.30  691.80  0. 1.0000     0. 
  -4   5 -30  14768.10  691.10  0. 1.0000     0. 
  -5   1  27   1162.96  166.93  0. 1.0000     0. 
   4  -5  27   1000.63  139.39  0. 1.0000     0. 
   4  -5  27   1135.62  121.12  0. 1.0000     0. 
  -1  -4 -27   1386.68   99.86  0. 1.0000     0. 
  -4   5 -27   1442.86  101.84  0. 1.0000     0. 
   4  -5  24   2012.12  392.95  0. 1.0000     0. 
  -5   1  24   5529.07  437.70  0. 1.0000     0. 
  -5   1  24   5515.17  541.15  0. 1.0000     0. 
   4  -5  24   7185.89  404.15  0. 1.0000     0. 
   5  -1 -24   4508.63  486.00  0. 1.0000     0. 
  -1  -4 -24   8107.90  372.82  0. 1.0000     0. 
  -4   5 -24  12474.40  546.14  0. 1.0000     0. 
  -4   5 -24   7725.41  372.83  0. 1.0000     0. 
  -1  -4 -21   1683.50  304.67  0. 1.0000     0. 
  -5   1  21   2031.46  322.91  0. 1.0000     0. 
  -1  -4 -21   3194.69  252.04  0. 1.0000     0. 
   4  -5  21   2891.69  150.01  0. 1.0000     0. 
  -4   5 -21   2724.66  110.30  0. 1.0000     0. 
  -1  -4 -18   1772.19  189.41  0. 1.0000     0. 
  -1  -4 -18   2019.74  223.23  0. 1.0000     0. 
   4  -5  18   1627.50  105.46  0. 1.0000     0. 
   4  -5  15    198.48   48.63  0. 1.0000     0. 
  -1  -4 -15    171.99  156.77  0. 1.0000     0. 
  -1  -4 -15    208.88  139.25  0. 1.0000     0. 
  -5   1  15    164.49  264.46  0. 1.0000     0. 
   4  -5  15     56.22   87.25  0. 1.0000     0. 
  -1  -4 -12    447.58  164.15  0. 1.0000     0. 
   4  -5  12    967.59  131.19  0. 1.0000     0. 
  -1  -4 -12    351.29  141.90  0. 1.0000     0. 
  -5   1  12    914.34  293.98  0. 1.0000     0. 
   5  -1  -9   1847.60  100.24  0. 1.0000     0. 
  -4   5  -9   1530.69   93.49  0. 1.0000     0. 
  -1  -4  -9   1398.46   76.82  0. 1.0000     0. 
  -1  -4  -9   2202.52  257.36  0. 1.0000     0. 
  -1  -4  -9   2421.87  235.96  0. 1.0000     0. 
  -4   5  -6  10413.10  577.12  0. 1.0000     0. 
   5  -1  -6  10574.50  577.41  0. 1.0000     0. 
  -1  -4  -6  15015.70  790.37  0. 1.0000     0. 
  -1  -4  -6  13153.10  726.81  0. 1.0000     0. 
   4  -5   6  15460.00  692.96  0. 1.0000     0. 
   5  -1  -3    579.97   47.22  0. 1.0000     0. 
  -4   5  -3    554.01   44.27  0. 1.0000     0. 
  -1  -4  -3    667.15  178.30  0. 1.0000     0. 
  -1  -4  -3    568.50  150.60  0. 1.0000     0. 
  -4   5   0   6575.51  325.42  0. 1.0000     0. 
  -5   1   0   6657.44  330.67  0. 1.0000     0. 
  -1  -4   0   5470.82  471.98  0. 1.0000     0. 
  -1  -4   0   6033.08  450.45  0. 1.0000     0. 
  -5   1  -3   6526.90  209.10  0. 1.0000     0. 
  -5   1  -3   7291.05  222.73  0. 1.0000     0. 
  -1  -4   6   1021.17  191.36  0. 1.0000     0. 
  -5   1  -6   1283.54  101.72  0. 1.0000     0. 
  -1  -4   9   9334.57  459.90  0. 1.0000     0. 
   4  -5  -9   2799.78  320.48  0. 1.0000     0. 
  -1  -4   9  10442.70  296.07  0. 1.0000     0. 
  -5   1  -9   8220.31  319.75  0. 1.0000     0. 
  -5   1  -9   7042.39  285.86  0. 1.0000     0. 
  -1  -4   9   8678.81  499.36  0. 1.0000     0. 
  -5   1 -12    220.40   39.16  0. 1.0000     0. 
   5  -1  12    261.77   37.84  0. 1.0000     0. 
  -1  -4  12    347.48   48.44  0. 1.0000     0. 
   1   4 -12    219.99  109.63  0. 1.0000     0. 
  -1  -4  12    103.05  117.39  0. 1.0000     0. 
  -5   1 -12    471.35  272.83  0. 1.0000     0. 
  -1  -4  12    503.98  163.37  0. 1.0000     0. 
  -1  -4  12    115.97  233.06  0. 1.0000     0. 
   4  -5 -15      3.42   89.88  0. 1.0000     0. 
  -1  -4  15    632.70  136.96  0. 1.0000     0. 
  -5   1 -15    594.13  273.15  0. 1.0000     0. 
  -1  -4  15    548.63  178.75  0. 1.0000     0. 
   1   4 -15    284.03  151.62  0. 1.0000     0. 
   5  -1  15    575.45   53.36  0. 1.0000     0. 
   4  -5 -15    239.54  129.50  0. 1.0000     0. 
  -5   1 -15    264.22   88.35  0. 1.0000     0. 
  -1  -4  18   1088.79  152.55  0. 1.0000     0. 
  -5   1 -18    911.01  271.17  0. 1.0000     0. 
   4  -5 -18   1105.21  134.08  0. 1.0000     0. 
  -5   1 -18    889.99   71.80  0. 1.0000     0. 
   5  -1  18   1053.44   83.50  0. 1.0000     0. 
   1   4 -18    130.33  170.62  0. 1.0000     0. 
  -5   1 -18   1330.78  136.19  0. 1.0000     0. 
   4  -5 -18    445.88  160.18  0. 1.0000     0. 
  -1  -4  18   1054.34  192.17  0. 1.0000     0. 
  -5   1 -21    887.90  230.03  0. 1.0000     0. 
   4  -5 -21    678.48  172.36  0. 1.0000     0. 
  -5   1 -21    792.14  120.33  0. 1.0000     0. 
   5  -1  21   1000.17   86.20  0. 1.0000     0. 
  -5   1 -21    858.06   69.96  0. 1.0000     0. 
  -5   1 -24   2468.05  256.82  0. 1.0000     0. 
  -1  -4  24   1512.06  282.42  0. 1.0000     0. 
   4  -5 -24   1185.71  223.93  0. 1.0000     0. 
  -5   1 -24   2595.20  304.59  0. 1.0000     0. 
  -4   5  24   3387.99  236.41  0. 1.0000     0. 
   1   4 -24   2780.33  230.95  0. 1.0000     0. 
   5  -1  24   3073.19  185.54  0. 1.0000     0. 
   4  -5 -24   3185.41  296.06  0. 1.0000     0. 
  -4   5  27   4591.21  336.67  0. 1.0000     0. 
   5  -1  27   4718.31  287.06  0. 1.0000     0. 
   4  -5 -27   2461.75  324.05  0. 1.0000     0. 
   1   4 -27   2667.88  451.13  0. 1.0000     0. 
   1   4 -27   5950.69  347.66  0. 1.0000     0. 
   4  -5 -27   7778.43  462.33  0. 1.0000     0. 
   1   4 -30     14.81  168.77  0. 1.0000     0. 
  -4   5  30     21.95   68.68  0. 1.0000     0. 
   4  -5 -30     64.29  112.86  0. 1.0000     0. 
  -5   1 -30    411.22  108.80  0. 1.0000     0. 
   5  -1  30     41.94   46.19  0. 1.0000     0. 
   4  -5 -30      6.05  100.62  0. 1.0000     0. 
   1   4 -30     63.56   73.52  0. 1.0000     0. 
  -4   5  33   8413.39  611.64  0. 1.0000     0. 
  -5   1 -33  10917.50  606.88  0. 1.0000     0. 
  -4   5  33   7294.95  538.21  0. 1.0000     0. 
  -1  -4  33  11647.20  564.07  0. 1.0000     0. 
  -5   1 -33  11316.50  538.74  0. 1.0000     0. 
   1   4 -33  12010.70  538.63  0. 1.0000     0. 
   1   4 -33  10435.60  593.26  0. 1.0000     0. 
   4  -5 -33   6805.18  588.16  0. 1.0000     0. 
   5  -1  33   6775.57  553.15  0. 1.0000     0. 
   4  -5 -33  14277.50  728.58  0. 1.0000     0. 
   1   4 -33   6797.28  736.47  0. 1.0000     0. 
  -1  -4  36   3472.16  256.38  0. 1.0000     0. 
   1   4 -36   3100.57  230.35  0. 1.0000     0. 
   4  -5 -36   2360.10  237.59  0. 1.0000     0. 
   4  -5 -36   4593.46  340.61  0. 1.0000     0. 
   1   4 -36   2129.07  329.12  0. 1.0000     0. 
   5  -1  36   2489.88  212.93  0. 1.0000     0. 
  -4   5  36   2935.36  264.02  0. 1.0000     0. 
  -5   1 -36   3397.43  246.95  0. 1.0000     0. 
  -1  -4  36   3472.53  213.81  0. 1.0000     0. 
  -4   5  36   2802.90  199.55  0. 1.0000     0. 
   5  -1  36    552.76  189.10  0. 1.0000     0. 
  -5   1 -36   3319.76  202.43  0. 1.0000     0. 
   1   4 -36   3550.06  184.03  0. 1.0000     0. 
  -5   1 -36   3325.23  183.41  0. 1.0000     0. 
   4  -5 -36   2831.96  181.24  0. 1.0000     0. 
   5  -1  39   1250.83  138.03  0. 1.0000     0. 
   4  -5 -39   2075.39  225.69  0. 1.0000     0. 
   1   4 -39   1510.68  144.39  0. 1.0000     0. 
  -1  -4  39   1546.32  167.17  0. 1.0000     0. 
   1   4 -39   1361.80  247.43  0. 1.0000     0. 
   4  -5 -39   1062.23  145.99  0. 1.0000     0. 
  -4   5  39   1423.12  168.87  0. 1.0000     0. 
  -5   1 -39   1404.33  154.39  0. 1.0000     0. 
  -4   5  39   1226.23  126.57  0. 1.0000     0. 
  -1  -4  39   1561.13  136.23  0. 1.0000     0. 
  -5   1 -39   1707.80  127.88  0. 1.0000     0. 
   5  -1  39    673.61  145.77  0. 1.0000     0. 
  -1  -4  39   1943.03  160.46  0. 1.0000     0. 
   4  -5 -39   1366.42  108.51  0. 1.0000     0. 
  -5   1 -39   1544.20  109.00  0. 1.0000     0. 
   1   4 -39   1632.52  109.25  0. 1.0000     0. 
  -5   1 -42    337.35   50.69  0. 1.0000     0. 
   1   4 -42    303.52   48.54  0. 1.0000     0. 
   4  -5 -42    301.45   69.93  0. 1.0000     0. 
   4  -5 -42    199.26   70.02  0. 1.0000     0. 
  -1  -4  42    260.72   83.01  0. 1.0000     0. 
   5  -1  42    328.48   80.27  0. 1.0000     0. 
   1   4 -42    259.86   64.09  0. 1.0000     0. 
   1   4 -42    277.20  147.71  0. 1.0000     0. 
  -4   5  42    242.59   83.48  0. 1.0000     0. 
   4  -5 -42    341.69  117.59  0. 1.0000     0. 
  -4   5  42    295.70   80.25  0. 1.0000     0. 
  -1  -4  42    431.01  101.90  0. 1.0000     0. 
  -5   1 -42    324.34   60.74  0. 1.0000     0. 
   5  -1  42    182.07   90.94  0. 1.0000     0. 
  -5   1 -42    269.81   82.14  0. 1.0000     0. 
   4  -5 -42    383.73   68.46  0. 1.0000     0. 
  -1  -4  42    371.03   83.21  0. 1.0000     0. 
   4  -5 -42    386.22   63.19  0. 1.0000     0. 
   4  -5 -45    326.69   57.82  0. 1.0000     0. 
   4  -5 -45    290.91   63.08  0. 1.0000     0. 
  -1  -4  45    412.75   85.98  0. 1.0000     0. 
   4  -5 -45    435.65   75.43  0. 1.0000     0. 
  -5   1 -45    321.18   50.40  0. 1.0000     0. 
   1   4 -45    368.32   47.84  0. 1.0000     0. 
   4  -5 -45    341.89   71.78  0. 1.0000     0. 
   5  -1  45    305.16   77.74  0. 1.0000     0. 
   1   4 -45    347.68   65.10  0. 1.0000     0. 
  -1  -4  45    317.05   89.00  0. 1.0000     0. 
   1   4 -45    467.42  157.88  0. 1.0000     0. 
  -4   5  45    313.59   79.43  0. 1.0000     0. 
  -1  -4  45    530.91  104.92  0. 1.0000     0. 
   5  -1  45    309.43   88.41  0. 1.0000     0. 
  -1  -4  45    281.45   49.67  0. 1.0000     0. 
  -5   1 -45    278.26   75.45  0. 1.0000     0. 
   5  -1  48    241.13   68.90  0. 1.0000     0. 
   4  -5 -48    272.25   59.65  0. 1.0000     0. 
   1   4 -48    299.14   58.03  0. 1.0000     0. 
  -1  -4  48    322.45   87.49  0. 1.0000     0. 
   1   4 -48    331.05  133.71  0. 1.0000     0. 
   4  -5 -48    349.46   53.12  0. 1.0000     0. 
  -1  -4  48    364.59   79.24  0. 1.0000     0. 
   4  -5 -48    262.35   56.01  0. 1.0000     0. 
  -1  -4  48    218.48   44.44  0. 1.0000     0. 
   4  -5 -48    240.96   66.11  0. 1.0000     0. 
  -5   1 -48    262.33   44.62  0. 1.0000     0. 
  -1  -4  48    423.42   97.42  0. 1.0000     0. 
   5  -1  48    170.98   85.83  0. 1.0000     0. 
   5  -1  51   1173.50  116.42  0. 1.0000     0. 
  -1  -4  51   1264.15  125.39  0. 1.0000     0. 
  -4   5  51   1183.28  114.79  0. 1.0000     0. 
   5  -1  51    896.25  102.93  0. 1.0000     0. 
  -1  -4  51   1293.48  114.47  0. 1.0000     0. 
   4  -5 -51   1035.73   97.92  0. 1.0000     0. 
   4  -5 -51   1119.27  106.89  0. 1.0000     0. 
  -1  -4  51   1033.10   79.54  0. 1.0000     0. 
   4  -5 -51    963.55   94.63  0. 1.0000     0. 
   1   4 -51   1013.85   95.37  0. 1.0000     0. 
  -4   5  54    211.30   62.67  0. 1.0000     0. 
  -5   1 -54    152.44   33.78  0. 1.0000     0. 
   4  -5 -54    152.64   40.05  0. 1.0000     0. 
   1   4 -54    118.27   38.70  0. 1.0000     0. 
   4  -5 -54    205.59   44.01  0. 1.0000     0. 
   5  -1  54    170.03   57.19  0. 1.0000     0. 
  -1  -4  54    120.15   61.93  0. 1.0000     0. 
  -1  -4  54    210.98   76.61  0. 1.0000     0. 
   5  -1  54    225.44   61.95  0. 1.0000     0. 
   4  -5 -54    121.45   54.78  0. 1.0000     0. 
   4  -5 -57   2468.96  165.54  0. 1.0000     0. 
  -1  -4  57   2632.82  167.08  0. 1.0000     0. 
   5  -1  57   2806.42  164.28  0. 1.0000     0. 
   4  -5 -57   2246.08  154.95  0. 1.0000     0. 
  -5   1 -57   2300.67  141.44  0. 1.0000     0. 
   5  -1  57   2861.28  160.42  0. 1.0000     0. 
   4  -5 -57   2325.70  153.00  0. 1.0000     0. 
   1   4 -57   2562.35  156.59  0. 1.0000     0. 
   4  -5 -60    769.84   65.18  0. 1.0000     0. 
   5  -1  60   1064.17   76.50  0. 1.0000     0. 
   4  -5 -60    843.68   64.96  0. 1.0000     0. 
   1   4 -60    968.37   68.79  0. 1.0000     0. 
   1   4 -60    959.95   71.44  0. 1.0000     0. 
  -5   1 -60   1045.51   72.36  0. 1.0000     0. 
   1   4 -63    729.20   51.98  0. 1.0000     0. 
  -5   1 -63    712.99   51.06  0. 1.0000     0. 
   5  -1  63    755.70   55.66  0. 1.0000     0. 
   5  -5  64     45.98   27.36  0. 1.0000     0. 
  -5   0  64     17.80   14.17  0. 1.0000     0. 
   5   0 -61    638.41   51.10  0. 1.0000     0. 
   5   0 -61    542.60   47.31  0. 1.0000     0. 
   5   0 -61    553.54   50.59  0. 1.0000     0. 
   0  -5 -61    565.60   48.59  0. 1.0000     0. 
   5   0 -58     48.26   22.85  0. 1.0000     0. 
   0  -5 -58     38.21   31.07  0. 1.0000     0. 
   5   0 -58     21.57   29.76  0. 1.0000     0. 
   0  -5 -58     79.16   32.50  0. 1.0000     0. 
  -5   0  58     33.93   28.84  0. 1.0000     0. 
   5  -5  58     98.85   53.72  0. 1.0000     0. 
   5   0 -58     30.43   27.30  0. 1.0000     0. 
   0  -5 -55   3227.70  186.91  0. 1.0000     0. 
   5   0 -55   3171.77  183.42  0. 1.0000     0. 
   0  -5 -55   2837.08  169.40  0. 1.0000     0. 
  -5   0  55   2832.13  178.32  0. 1.0000     0. 
  -5   0  55   2369.06  169.55  0. 1.0000     0. 
   5   0 -55   2623.84  185.73  0. 1.0000     0. 
  -5   0  52    315.41   60.11  0. 1.0000     0. 
   0  -5 -52    321.15   49.90  0. 1.0000     0. 
   5  -5  52    491.60   99.86  0. 1.0000     0. 
   5   0 -52    261.46   59.94  0. 1.0000     0. 
   0  -5 -52    423.14   49.79  0. 1.0000     0. 
   0  -5 -52    393.16   63.60  0. 1.0000     0. 
   5   0 -52    467.09   61.96  0. 1.0000     0. 
   0  -5 -49   1342.91  110.84  0. 1.0000     0. 
   5   0 -49   1299.35  107.02  0. 1.0000     0. 
  -5   0  49   1156.66  107.30  0. 1.0000     0. 
   5   0 -49    828.94  181.66  0. 1.0000     0. 
  -5   5 -49    838.97  122.68  0. 1.0000     0. 
   0  -5 -49   1059.97   96.99  0. 1.0000     0. 
   5  -5  49   1310.29  143.28  0. 1.0000     0. 
   0  -5 -49   1201.55   95.20  0. 1.0000     0. 
   5   0 -49    861.42  113.77  0. 1.0000     0. 
   5  -5  49   1147.54  134.03  0. 1.0000     0. 
   0  -5 -49   1184.00   94.16  0. 1.0000     0. 
   0  -5 -46   1044.03  100.52  0. 1.0000     0. 
   5   0 -46   1080.19   97.81  0. 1.0000     0. 
  -5   0  46    810.49   95.60  0. 1.0000     0. 
   5   0 -46    406.21  174.99  0. 1.0000     0. 
  -5   5 -46    520.27  114.11  0. 1.0000     0. 
   0  -5 -46    928.52   92.29  0. 1.0000     0. 
  -5   5 -46    971.60   86.73  0. 1.0000     0. 
   5  -5  46   1011.32  142.27  0. 1.0000     0. 
   0  -5 -46    931.59   86.97  0. 1.0000     0. 
   5   0 -46    711.53  118.11  0. 1.0000     0. 
   0  -5 -46    936.44   84.61  0. 1.0000     0. 
  -5   5 -46    905.39   90.50  0. 1.0000     0. 
   5  -5  46    850.93  123.03  0. 1.0000     0. 
   0  -5 -43   1822.06  136.42  0. 1.0000     0. 
   5   0 -43   1897.11  137.04  0. 1.0000     0. 
  -5   0  43   1391.22  130.70  0. 1.0000     0. 
   5  -5  43   1871.33  282.21  0. 1.0000     0. 
  -5   5 -43    590.07  142.76  0. 1.0000     0. 
   5   0 -43    922.38  236.67  0. 1.0000     0. 
  -5   0  43   1787.10  201.71  0. 1.0000     0. 
   0  -5 -43   1725.13  133.73  0. 1.0000     0. 
   5  -5  43   1892.69  182.51  0. 1.0000     0. 
  -5   5 -43   1552.42  122.79  0. 1.0000     0. 
   0  -5 -43   1784.33  123.96  0. 1.0000     0. 
   5   0 -43    891.96  157.36  0. 1.0000     0. 
   5  -5  43   1462.10  158.82  0. 1.0000     0. 
   0  -5 -43   1707.23  123.80  0. 1.0000     0. 
  -5   5 -43   1574.54  127.15  0. 1.0000     0. 
   0  -5 -40    594.75   78.46  0. 1.0000     0. 
   5  -5  40    297.99  182.79  0. 1.0000     0. 
  -5   0  40    482.61   78.77  0. 1.0000     0. 
  -5   5 -40    154.68   97.84  0. 1.0000     0. 
  -5   0  40    497.38  121.57  0. 1.0000     0. 
  -5   0  40    472.32   89.60  0. 1.0000     0. 
   0  -5 -40    552.06   72.57  0. 1.0000     0. 
   0  -5 -40    612.41   73.58  0. 1.0000     0. 
   5  -5  40    465.21  120.20  0. 1.0000     0. 
  -5   5 -40    478.26   69.92  0. 1.0000     0. 
   0  -5 -40    570.70   66.25  0. 1.0000     0. 
   5   0 -40    232.32  116.32  0. 1.0000     0. 
  -5   5 -40    493.21   66.62  0. 1.0000     0. 
   5  -5  40    405.30   93.79  0. 1.0000     0. 
  -5   0  37   1363.05  134.52  0. 1.0000     0. 
   5  -5  37    748.34  217.83  0. 1.0000     0. 
  -5   0  37   1274.07  125.26  0. 1.0000     0. 
   5  -5  37   1043.93  170.85  0. 1.0000     0. 
  -5   5 -37   1227.33  117.46  0. 1.0000     0. 
   0  -5 -37   1748.89  131.86  0. 1.0000     0. 
   0  -5 -37   1684.31  131.01  0. 1.0000     0. 
  -5   0  37   1642.58  111.88  0. 1.0000     0. 
   0  -5 -37   1860.30  123.38  0. 1.0000     0. 
   5  -5  37   1125.58  142.45  0. 1.0000     0. 
   0  -5 -37   1767.75  122.45  0. 1.0000     0. 
  -5   5 -37   1572.16  121.48  0. 1.0000     0. 
   5   0 -37    632.40  164.54  0. 1.0000     0. 
  -5   0  34     21.22   53.20  0. 1.0000     0. 
   5  -5  34     52.35  117.92  0. 1.0000     0. 
  -5   5 -34     60.81   46.00  0. 1.0000     0. 
   0  -5 -34     55.18   44.23  0. 1.0000     0. 
   5  -5  34     38.91   57.61  0. 1.0000     0. 
   0  -5 -34     61.05   41.75  0. 1.0000     0. 
  -5   5 -34    106.30   44.80  0. 1.0000     0. 
   5   0 -34    -64.05  122.90  0. 1.0000     0. 
  -5   0  34     61.86   59.70  0. 1.0000     0. 
   0  -5 -34     59.88   41.63  0. 1.0000     0. 
   0  -5 -34     56.78   48.18  0. 1.0000     0. 
  -5   0  34     28.69   39.06  0. 1.0000     0. 
   5  -5  31   2838.97  269.36  0. 1.0000     0. 
   0  -5 -31   6231.53  268.29  0. 1.0000     0. 
  -5   5 -31   5069.37  260.37  0. 1.0000     0. 
  -5   0  31   3015.72  248.41  0. 1.0000     0. 
  -5   0  31   3078.43  252.96  0. 1.0000     0. 
  -5   5 -31   3312.07  253.95  0. 1.0000     0. 
   0  -5 -31   6946.70  270.69  0. 1.0000     0. 
   0  -5 -28   2026.15  131.79  0. 1.0000     0. 
  -5   5 -28   1938.35  129.90  0. 1.0000     0. 
   0  -5 -25   3650.42  128.32  0. 1.0000     0. 
   5  -5  25   3215.41  165.55  0. 1.0000     0. 
  -5   5 -25   3454.85  125.40  0. 1.0000     0. 
  -5   0  22   3390.27  358.06  0. 1.0000     0. 
   5  -5  22   4967.27  318.48  0. 1.0000     0. 
  -5   5 -22   5114.57  291.39  0. 1.0000     0. 
  -5   0  22   3472.33  478.30  0. 1.0000     0. 
  -5   0  22   4842.87  405.65  0. 1.0000     0. 
   0  -5 -22   4890.00  372.12  0. 1.0000     0. 
  -5   0  19   1158.38  151.27  0. 1.0000     0. 
   5  -5  19   1454.07  106.90  0. 1.0000     0. 
  -5   5 -19   1265.48   78.78  0. 1.0000     0. 
  -5   0  19   1370.00  304.29  0. 1.0000     0. 
  -5   0  19    769.55  273.59  0. 1.0000     0. 
   0  -5 -19   1755.94  195.14  0. 1.0000     0. 
  -5   0  19    778.16  192.69  0. 1.0000     0. 
  -5   0  16    219.10   84.02  0. 1.0000     0. 
   5  -5  16    134.46   48.64  0. 1.0000     0. 
  -5   0  16    124.90  252.96  0. 1.0000     0. 
   0  -5 -16    120.31  125.67  0. 1.0000     0. 
   0  -5 -13   1762.34  259.26  0. 1.0000     0. 
   5  -5  13   1450.04  112.39  0. 1.0000     0. 
   0  -5 -13   1935.14  241.59  0. 1.0000     0. 
   0  -5 -10   4396.28  366.83  0. 1.0000     0. 
  -5   5 -10   2936.06  185.55  0. 1.0000     0. 
   0  -5 -10   4955.33  358.98  0. 1.0000     0. 
  -5   0  10   2970.88  482.72  0. 1.0000     0. 
  -5   5  -7    477.29   47.87  0. 1.0000     0. 
   5   0  -7    594.18   49.59  0. 1.0000     0. 
   0  -5  -7    703.97  202.45  0. 1.0000     0. 
   0  -5  -7    754.94  181.18  0. 1.0000     0. 
  -5   0   7    501.49  301.89  0. 1.0000     0. 
   0  -5  -4  36603.90 1954.28  0. 1.0000     0. 
  -5   5  -4  30945.00 1755.32  0. 1.0000     0. 
   5   0  -4  36122.40 1752.58  0. 1.0000     0. 
   0  -5  -4  43254.30 1958.81  0. 1.0000     0. 
  -5   0   4  26353.90 2087.75  0. 1.0000     0. 
   0  -5  -1   1271.35  241.96  0. 1.0000     0. 
   0  -5  -1   1911.24   98.10  0. 1.0000     0. 
   5   0  -1   1532.45   95.85  0. 1.0000     0. 
  -5   5  -1   1365.58   98.55  0. 1.0000     0. 
   0  -5  -1   1541.87  244.05  0. 1.0000     0. 
  -5   0  -2  28793.20 1575.87  0. 1.0000     0. 
   5  -5  -2  27580.90 1579.30  0. 1.0000     0. 
  -5   5   2  28522.00 1574.65  0. 1.0000     0. 
   0  -5   2  26985.30 1712.54  0. 1.0000     0. 
  -5   0  -5   6709.42  390.18  0. 1.0000     0. 
   0  -5   5   6920.74  380.33  0. 1.0000     0. 
   5  -5  -5   7505.06  396.84  0. 1.0000     0. 
  -5   0  -8  11773.00  747.44  0. 1.0000     0. 
   5  -5  -8  12744.00  752.33  0. 1.0000     0. 
   0  -5   8  15262.80  933.82  0. 1.0000     0. 
   0   5  -8  15168.10  843.10  0. 1.0000     0. 
   0  -5   8  14431.60  748.27  0. 1.0000     0. 
   0  -5   8  15354.40  902.40  0. 1.0000     0. 
  -5   0  -8  14469.30 1118.94  0. 1.0000     0. 
   5  -5 -11   3560.67  201.63  0. 1.0000     0. 
  -5   0 -11   2795.62  190.75  0. 1.0000     0. 
  -5   0 -11   3001.16  213.03  0. 1.0000     0. 
   0  -5  11   3396.53  352.84  0. 1.0000     0. 
   0  -5  11   3797.97  199.50  0. 1.0000     0. 
   0   5 -11   1829.36  293.58  0. 1.0000     0. 
   5  -5 -11   4972.70  276.34  0. 1.0000     0. 
  -5   0 -11   3017.16  482.27  0. 1.0000     0. 
   0  -5  11   3856.07  325.23  0. 1.0000     0. 
   5  -5 -14     32.76   40.21  0. 1.0000     0. 
  -5   0 -14     86.94   34.16  0. 1.0000     0. 
  -5   0 -14    342.52   71.60  0. 1.0000     0. 
   5  -5 -14    -54.20  129.98  0. 1.0000     0. 
   0  -5  14     83.99   43.45  0. 1.0000     0. 
   5   0  14     45.50   27.77  0. 1.0000     0. 
  -5   0 -14     94.07  259.54  0. 1.0000     0. 
   0  -5  14    168.73  166.24  0. 1.0000     0. 
   0  -5  14     96.77  123.39  0. 1.0000     0. 
  -5   0 -17   1011.13  240.36  0. 1.0000     0. 
   0  -5  17   1201.63  174.39  0. 1.0000     0. 
   5   0  17   1223.52   83.99  0. 1.0000     0. 
   0  -5  17   1337.83  102.83  0. 1.0000     0. 
  -5   0 -17   1103.65   88.79  0. 1.0000     0. 
  -5   0 -17   1220.28  122.85  0. 1.0000     0. 
   0  -5  20   3804.25  257.87  0. 1.0000     0. 
  -5   0 -20   2977.50  298.79  0. 1.0000     0. 
  -5   0 -20   3168.55  398.58  0. 1.0000     0. 
   5   0  20   3881.75  162.48  0. 1.0000     0. 
   0  -5  20   3846.58  187.43  0. 1.0000     0. 
   0  -5  23   3242.00  220.42  0. 1.0000     0. 
  -5   0 -23   2200.10  239.39  0. 1.0000     0. 
   5  -5 -23     14.45  110.38  0. 1.0000     0. 
   0  -5  23   2488.00  162.06  0. 1.0000     0. 
   0   5 -23   3141.00  174.53  0. 1.0000     0. 
   5   0  23   2930.72  146.42  0. 1.0000     0. 
   5  -5 -23   1528.78  277.40  0. 1.0000     0. 
  -5   0 -23   3125.11  132.83  0. 1.0000     0. 
   0   5 -23   1104.11  280.40  0. 1.0000     0. 
   5   0  26   4300.60  275.38  0. 1.0000     0. 
   0   5 -26   2860.28  425.22  0. 1.0000     0. 
   5  -5 -26   3939.26  426.58  0. 1.0000     0. 
   0   5 -26   5968.69  307.26  0. 1.0000     0. 
  -5   0 -26   5473.53  268.48  0. 1.0000     0. 
   0  -5  26   2675.55  274.23  0. 1.0000     0. 
  -5   5  26   5501.89  347.27  0. 1.0000     0. 
   5  -5 -29   2148.72  338.27  0. 1.0000     0. 
   0  -5  29   3711.87  309.00  0. 1.0000     0. 
   5   0  29   3527.02  289.00  0. 1.0000     0. 
   0   5 -29   4957.54  501.30  0. 1.0000     0. 
   5  -5 -29   5635.03  469.15  0. 1.0000     0. 
  -5   0 -29   6165.82  292.70  0. 1.0000     0. 
   0   5 -29   7800.94  346.48  0. 1.0000     0. 
  -5   5  29   4273.97  354.02  0. 1.0000     0. 
  -5   0 -29   7211.30  360.32  0. 1.0000     0. 
  -5   0 -32   1217.20  136.41  0. 1.0000     0. 
   0   5 -32   1186.63  245.17  0. 1.0000     0. 
   5  -5 -32    960.53  192.49  0. 1.0000     0. 
  -5   5  32    904.86  145.22  0. 1.0000     0. 
   0  -5  32   1279.37  115.61  0. 1.0000     0. 
   0  -5  32   1654.89  272.52  0. 1.0000     0. 
  -5   5  32    683.33   94.75  0. 1.0000     0. 
   0  -5  32   1751.52  142.19  0. 1.0000     0. 
  -5   0 -32   1382.14  111.35  0. 1.0000     0. 
   5   0  32    667.77   94.81  0. 1.0000     0. 
   5  -5 -32    467.89  143.37  0. 1.0000     0. 
   0  -5  32   1062.99  128.21  0. 1.0000     0. 
   0   5 -32   1500.86  127.15  0. 1.0000     0. 
  -5   0 -32   1078.70   92.93  0. 1.0000     0. 
   0   5 -32   1100.95   83.68  0. 1.0000     0. 
   5  -5 -32    785.49   93.59  0. 1.0000     0. 
  -5   5  35   1585.98  200.64  0. 1.0000     0. 
  -5   0 -35   2416.25  196.91  0. 1.0000     0. 
   0  -5  35   2417.62  169.53  0. 1.0000     0. 
   0  -5  35   3946.50  392.62  0. 1.0000     0. 
  -5   5  35   1707.77  154.77  0. 1.0000     0. 
  -5   0 -35   2451.43  162.56  0. 1.0000     0. 
   0  -5  35   1944.17  187.67  0. 1.0000     0. 
   0   5 -35   2467.79  177.21  0. 1.0000     0. 
   5   0  35   1523.35  155.88  0. 1.0000     0. 
  -5   0 -35   2051.74  149.10  0. 1.0000     0. 
   5  -5 -35   2429.11  275.95  0. 1.0000     0. 
   0   5 -35   2390.20  317.03  0. 1.0000     0. 
   5  -5 -35   1019.40  181.85  0. 1.0000     0. 
   5  -5 -35   1723.20  151.81  0. 1.0000     0. 
  -5   0 -35   2642.63  145.00  0. 1.0000     0. 
   0   5 -35   2151.31  138.56  0. 1.0000     0. 
  -5   0 -38    340.29   49.52  0. 1.0000     0. 
   5  -5 -38    250.97   67.55  0. 1.0000     0. 
   0   5 -38    291.99   45.42  0. 1.0000     0. 
   5  -5 -38    173.73   99.91  0. 1.0000     0. 
   0  -5  38    371.14   91.13  0. 1.0000     0. 
   5   0  38    268.98   67.44  0. 1.0000     0. 
   0   5 -38    295.25   61.06  0. 1.0000     0. 
  -5   0 -38    361.99   56.47  0. 1.0000     0. 
  -5   5  38    236.65   94.33  0. 1.0000     0. 
   5  -5 -38    331.22  128.55  0. 1.0000     0. 
   0   5 -38    395.11  147.15  0. 1.0000     0. 
  -5   5  38    234.85   74.27  0. 1.0000     0. 
   5   0  38    119.55   87.38  0. 1.0000     0. 
  -5   0 -38    312.00   82.63  0. 1.0000     0. 
   0  -5  38    331.50   79.33  0. 1.0000     0. 
   0   5 -41    890.16  189.17  0. 1.0000     0. 
   5  -5 -41    903.02  169.47  0. 1.0000     0. 
  -5   5  41    570.19  120.04  0. 1.0000     0. 
   5   0  41    469.43  113.56  0. 1.0000     0. 
   0  -5  41    850.89  106.49  0. 1.0000     0. 
   0  -5  41    912.28  124.77  0. 1.0000     0. 
   0   5 -41    912.06   93.13  0. 1.0000     0. 
   5   0  41    724.73  100.81  0. 1.0000     0. 
   5  -5 -41    553.72  114.30  0. 1.0000     0. 
  -5   0 -41    787.60   82.58  0. 1.0000     0. 
  -5   0 -41    774.74   72.93  0. 1.0000     0. 
   5  -5 -41    774.29   94.41  0. 1.0000     0. 
   0   5 -41    770.40   72.00  0. 1.0000     0. 
  -5   0 -44   1287.39   98.98  0. 1.0000     0. 
   5  -5 -44   1269.98  125.43  0. 1.0000     0. 
   0   5 -44   1305.38   99.09  0. 1.0000     0. 
  -5   5  44   1441.06  135.54  0. 1.0000     0. 
  -5   5  44   1141.55  158.12  0. 1.0000     0. 
   5  -5 -44   1553.43  122.75  0. 1.0000     0. 
   0  -5  44   1343.70  130.57  0. 1.0000     0. 
   5  -5 -44   1073.52  133.99  0. 1.0000     0. 
   5  -5 -44   1713.74  210.35  0. 1.0000     0. 
   0   5 -44   1264.79  117.12  0. 1.0000     0. 
   0   5 -44   1656.35  231.60  0. 1.0000     0. 
   0  -5  44   1478.13  156.31  0. 1.0000     0. 
   0  -5  44   1548.30  151.55  0. 1.0000     0. 
   5   0  44   1082.76  139.65  0. 1.0000     0. 
   0  -5  47   2254.20  174.09  0. 1.0000     0. 
   5   0  47   1747.70  157.29  0. 1.0000     0. 
   0   5 -47   1760.24  120.37  0. 1.0000     0. 
   5  -5 -47   1904.94  151.03  0. 1.0000     0. 
  -5   5  47   1966.06  157.26  0. 1.0000     0. 
  -5   5  47   1618.11  181.93  0. 1.0000     0. 
   0  -5  47   1946.69  151.86  0. 1.0000     0. 
   5  -5 -47   1726.80  142.08  0. 1.0000     0. 
   5  -5 -47   2083.23  143.01  0. 1.0000     0. 
   0  -5  47   1504.82  121.11  0. 1.0000     0. 
   0   5 -47   2624.76  273.59  0. 1.0000     0. 
   5  -5 -47   1262.21  141.76  0. 1.0000     0. 
   0  -5  47   1994.75  182.02  0. 1.0000     0. 
   5  -5 -47   1704.87  209.98  0. 1.0000     0. 
   0   5 -47   1922.95  141.53  0. 1.0000     0. 
   5   0  50   1653.16  136.35  0. 1.0000     0. 
   0  -5  50   2065.88  158.92  0. 1.0000     0. 
  -5   5  50   1698.49  138.27  0. 1.0000     0. 
   5   0  50   1488.75  127.55  0. 1.0000     0. 
   0  -5  50   1845.04  138.19  0. 1.0000     0. 
   5  -5 -50   1685.96  121.15  0. 1.0000     0. 
   5  -5 -50   1488.16  124.65  0. 1.0000     0. 
   0  -5  50   1390.55  105.44  0. 1.0000     0. 
   0   5 -50   1458.67  105.99  0. 1.0000     0. 
   5  -5 -50   1623.99  134.26  0. 1.0000     0. 
   5  -5 -50   1330.89  124.81  0. 1.0000     0. 
   0   5 -50   1562.95  120.77  0. 1.0000     0. 
   0  -5  53   2746.76  179.02  0. 1.0000     0. 
   5   0  53   2453.00  153.00  0. 1.0000     0. 
  -5   5  53   1982.76  157.33  0. 1.0000     0. 
   0  -5  53   2395.26  160.41  0. 1.0000     0. 
   5   0  53   2131.92  152.90  0. 1.0000     0. 
   5  -5 -53   2116.20  150.70  0. 1.0000     0. 
  -5   0 -53   2103.76  135.24  0. 1.0000     0. 
   0  -5  53   1995.49  131.10  0. 1.0000     0. 
   5  -5 -53   1987.16  148.98  0. 1.0000     0. 
   0   5 -53   2240.35  147.89  0. 1.0000     0. 
   5  -5 -53   2289.85  160.62  0. 1.0000     0. 
   5  -5 -56    334.52   56.96  0. 1.0000     0. 
  -5   0 -56    398.74   50.86  0. 1.0000     0. 
   5   0  56    346.09   57.09  0. 1.0000     0. 
   0  -5  56    385.40   65.03  0. 1.0000     0. 
   5  -5 -56    287.19   45.89  0. 1.0000     0. 
  -5   0 -56    366.54   41.18  0. 1.0000     0. 
   5  -5 -56    247.06   42.76  0. 1.0000     0. 
   0   5 -56    334.81   43.54  0. 1.0000     0. 
   0  -5  56    470.25   79.26  0. 1.0000     0. 
   0  -5  59   1377.25   98.47  0. 1.0000     0. 
   5   0  59   1331.17   92.80  0. 1.0000     0. 
   5  -5 -59   1235.56   89.34  0. 1.0000     0. 
   5  -5 -59   1485.87  100.15  0. 1.0000     0. 
  -5   0 -59   1436.03   89.79  0. 1.0000     0. 
  -5   0 -59   1140.44   78.25  0. 1.0000     0. 
   0   5 -59   1307.88   87.66  0. 1.0000     0. 
   5  -5 -59   1289.16   87.65  0. 1.0000     0. 
   5   0  62     -0.53   23.50  0. 1.0000     0. 
   0   5 -62     18.08   19.26  0. 1.0000     0. 
  -5   5  65      7.85   12.17  0. 1.0000     0. 
  -5   0 -65      9.32   14.31  0. 1.0000     0. 
  -5   5  65      5.51   14.59  0. 1.0000     0. 
   0  -5  65     17.42   13.88  0. 1.0000     0. 
  -6   5  64     52.80   14.01  0. 1.0000     0. 
   1  -6  64     61.39   17.16  0. 1.0000     0. 
  -5  -1 -64     42.45   18.02  0. 1.0000     0. 
   6  -5 -61     45.12   20.17  0. 1.0000     0. 
  -5  -1 -61     36.79   15.28  0. 1.0000     0. 
  -6   5  61     40.26   22.74  0. 1.0000     0. 
  -1   6 -61     32.24   22.22  0. 1.0000     0. 
   1  -6  58    903.79   76.27  0. 1.0000     0. 
   5   1  58    818.53   64.58  0. 1.0000     0. 
   6  -5 -58    773.11   65.70  0. 1.0000     0. 
  -5  -1 -58    815.71   58.30  0. 1.0000     0. 
   6  -5 -58    711.32   63.68  0. 1.0000     0. 
  -1   6 -55   2318.76  146.88  0. 1.0000     0. 
   6  -5 -55   2103.04  151.71  0. 1.0000     0. 
   5   1  55   2409.85  150.52  0. 1.0000     0. 
   1  -6  55   2394.36  157.94  0. 1.0000     0. 
   6  -5 -55   2238.45  153.37  0. 1.0000     0. 
   6  -5 -55   2553.87  161.45  0. 1.0000     0. 
  -5  -1 -55   2293.78  140.72  0. 1.0000     0. 
   1  -6  55   2094.21  134.92  0. 1.0000     0. 
  -5  -1 -55   2630.01  150.69  0. 1.0000     0. 
   1  -6  55   2933.77  175.80  0. 1.0000     0. 
   1  -6  52   1330.35  126.34  0. 1.0000     0. 
  -6   5  52   1159.23  108.89  0. 1.0000     0. 
   6  -5 -52   1138.19   94.51  0. 1.0000     0. 
   6  -5 -52   1097.80   98.65  0. 1.0000     0. 
   1  -6  52   1316.20  110.56  0. 1.0000     0. 
   5   1  52   1153.64   99.88  0. 1.0000     0. 
  -5  -1 -52   1346.19   97.50  0. 1.0000     0. 
  -1   6 -52   1021.41   80.53  0. 1.0000     0. 
   6  -5 -52   1169.19  106.08  0. 1.0000     0. 
  -5  -1 -52   1116.91   85.76  0. 1.0000     0. 
   1  -6  52    947.64   79.63  0. 1.0000     0. 
   1  -6  52   1142.06   85.61  0. 1.0000     0. 
   6  -5 -52    957.70   96.61  0. 1.0000     0. 
  -1   6 -52   1151.23   90.89  0. 1.0000     0. 
   1  -6  49   1107.34   97.70  0. 1.0000     0. 
   1  -6  49   1646.81  129.13  0. 1.0000     0. 
   5   1  49   1508.73  122.37  0. 1.0000     0. 
  -6   5  49   1591.13  133.01  0. 1.0000     0. 
  -1   6 -49   1482.87  101.12  0. 1.0000     0. 
   6  -5 -49   1605.27  130.33  0. 1.0000     0. 
   6  -5 -49   1993.21  130.01  0. 1.0000     0. 
   6  -5 -49   1578.79  125.87  0. 1.0000     0. 
   1  -6  49   1303.83  102.48  0. 1.0000     0. 
   6  -5 -49   1156.09  123.60  0. 1.0000     0. 
  -1   6 -49   1474.93  112.35  0. 1.0000     0. 
   6  -5 -46    274.05   57.04  0. 1.0000     0. 
   5   1  46    121.17   61.37  0. 1.0000     0. 
   1  -6  46    262.97   73.25  0. 1.0000     0. 
  -6   5  46    284.73   76.14  0. 1.0000     0. 
  -1   6 -46    291.95  130.55  0. 1.0000     0. 
   6  -5 -46    173.09   98.69  0. 1.0000     0. 
  -5  -1 -46    211.67   60.82  0. 1.0000     0. 
  -6   5  46    245.51   87.59  0. 1.0000     0. 
  -1   6 -46    220.39   40.37  0. 1.0000     0. 
   6  -5 -46    198.01   64.10  0. 1.0000     0. 
  -5  -1 -46    167.01   42.84  0. 1.0000     0. 
   6  -5 -46    147.82   64.44  0. 1.0000     0. 
   1  -6  46    257.79   77.08  0. 1.0000     0. 
  -1   6 -46    216.99   50.28  0. 1.0000     0. 
  -6   5  43   2185.49  172.14  0. 1.0000     0. 
  -6   5  43   1580.41  197.40  0. 1.0000     0. 
  -1   6 -43   2125.93  138.66  0. 1.0000     0. 
   6  -5 -43   2059.28  162.68  0. 1.0000     0. 
   5   1  43   1897.71  169.33  0. 1.0000     0. 
   1  -6  43   2378.87  170.92  0. 1.0000     0. 
   1  -6  43   2007.59  193.05  0. 1.0000     0. 
  -1   6 -43   2330.63  157.88  0. 1.0000     0. 
   6  -5 -43   2327.32  255.55  0. 1.0000     0. 
   6  -5 -43   1255.85  173.85  0. 1.0000     0. 
   1  -6  40    370.77   83.50  0. 1.0000     0. 
  -6   5  40    413.58   84.67  0. 1.0000     0. 
  -6   5  40    143.87   84.55  0. 1.0000     0. 
  -1   6 -40    575.64  158.74  0. 1.0000     0. 
   6  -5 -40    271.88  125.13  0. 1.0000     0. 
   6  -5 -40    305.30   69.43  0. 1.0000     0. 
  -1   6 -40    336.00   50.21  0. 1.0000     0. 
   5   1  40    188.32   96.96  0. 1.0000     0. 
   1  -6  40    788.80  217.32  0. 1.0000     0. 
   6  -5 -40    182.37   95.71  0. 1.0000     0. 
   1  -6  40    345.81   90.68  0. 1.0000     0. 
  -1   6 -40    333.09   59.60  0. 1.0000     0. 
   1  -6  37     57.30   67.54  0. 1.0000     0. 
   6  -5 -37     59.10   51.49  0. 1.0000     0. 
  -5  -1 -37     73.33   33.06  0. 1.0000     0. 
  -1   6 -37     53.00   34.43  0. 1.0000     0. 
  -6   5  37     66.93   81.78  0. 1.0000     0. 
  -1   6 -37     82.53  123.93  0. 1.0000     0. 
   6  -5 -37     10.36  127.56  0. 1.0000     0. 
  -6   5  37    110.89   70.64  0. 1.0000     0. 
   5   1  37      4.04   87.96  0. 1.0000     0. 
   1  -6  37    187.01   96.09  0. 1.0000     0. 
  -5  -1 -37    169.75   52.76  0. 1.0000     0. 
   1  -6  37    -24.54  146.12  0. 1.0000     0. 
   6  -5 -37    106.07  108.03  0. 1.0000     0. 
   1  -6  37     57.13   64.02  0. 1.0000     0. 
  -1   6 -37     77.40   43.38  0. 1.0000     0. 
  -5  -1 -37     51.28   41.94  0. 1.0000     0. 
   6  -5 -34   5437.04  454.93  0. 1.0000     0. 
  -5  -1 -34  10290.80  454.40  0. 1.0000     0. 
  -6   5  34   5287.34  517.13  0. 1.0000     0. 
  -6   5  34   8242.75  476.44  0. 1.0000     0. 
  -5  -1 -34  11543.00  488.96  0. 1.0000     0. 
   1  -6  34  12370.30  527.87  0. 1.0000     0. 
   1  -6  34   8858.03  477.57  0. 1.0000     0. 
   1  -6  34   8427.24  678.31  0. 1.0000     0. 
   6  -5 -34   2950.35  491.91  0. 1.0000     0. 
  -1   6 -34   9745.50  661.45  0. 1.0000     0. 
  -1   6 -34  10136.80  480.96  0. 1.0000     0. 
   6  -5 -34   8102.25  652.27  0. 1.0000     0. 
   1  -6  34   6143.15  488.46  0. 1.0000     0. 
  -6   5  31   2272.24  160.41  0. 1.0000     0. 
  -6   5  31   1530.77  195.08  0. 1.0000     0. 
   6  -5 -31   1508.43  140.28  0. 1.0000     0. 
   1  -6  31   3737.46  215.68  0. 1.0000     0. 
  -5  -1 -31   3376.53  174.92  0. 1.0000     0. 
   1  -6  31   1221.15  155.28  0. 1.0000     0. 
  -1   6 -31   2900.69  161.71  0. 1.0000     0. 
   5   1  31   1100.05  131.95  0. 1.0000     0. 
   6  -5 -31   1703.87  288.54  0. 1.0000     0. 
  -1   6 -31   2610.00  304.90  0. 1.0000     0. 
   1  -6  28   2649.88  248.77  0. 1.0000     0. 
  -1   6 -28   5714.84  258.50  0. 1.0000     0. 
   5   1  28   3382.39  235.80  0. 1.0000     0. 
   6  -5 -28   2298.70  375.61  0. 1.0000     0. 
  -1   6 -28   4566.35  419.80  0. 1.0000     0. 
  -6   5  28   4448.82  318.92  0. 1.0000     0. 
   1  -6  25   3402.52  182.65  0. 1.0000     0. 
   5   1  25   3394.59  147.94  0. 1.0000     0. 
   6  -5 -25    921.54  263.59  0. 1.0000     0. 
  -1   6 -25   3946.82  156.55  0. 1.0000     0. 
  -1   6 -25   3417.11  335.11  0. 1.0000     0. 
  -5  -1 -25   4072.27  290.77  0. 1.0000     0. 
   1  -6  25   3631.63  229.48  0. 1.0000     0. 
  -5  -1 -25   2890.23  344.84  0. 1.0000     0. 
   1  -6  22   4665.79  331.69  0. 1.0000     0. 
  -5  -1 -22   4546.92  381.55  0. 1.0000     0. 
   1  -6  22   4623.27  263.26  0. 1.0000     0. 
   5   1  22   4153.29  232.18  0. 1.0000     0. 
  -5  -1 -22   4243.44  241.58  0. 1.0000     0. 
  -5  -1 -19    233.50  161.20  0. 1.0000     0. 
   1  -6  19    300.41  129.87  0. 1.0000     0. 
   6  -5 -19     -8.23   91.61  0. 1.0000     0. 
   1  -6  19    332.45   59.09  0. 1.0000     0. 
   5   1  19    322.60   41.59  0. 1.0000     0. 
   6  -5 -19    -74.24  151.98  0. 1.0000     0. 
  -5  -1 -19    312.42   46.00  0. 1.0000     0. 
  -1   6 -19    186.55  171.56  0. 1.0000     0. 
  -5  -1 -16   1155.84  258.51  0. 1.0000     0. 
   1  -6  16   1391.51  209.18  0. 1.0000     0. 
   6  -5 -16   1358.05  182.43  0. 1.0000     0. 
   1  -6  16   1398.91  104.88  0. 1.0000     0. 
   5   1  16   1223.12   83.46  0. 1.0000     0. 
   6  -5 -16   1204.46  103.23  0. 1.0000     0. 
  -5  -1 -16   1197.22   91.99  0. 1.0000     0. 
  -1   6 -16    674.08  211.68  0. 1.0000     0. 
   1  -6  13    714.42  182.17  0. 1.0000     0. 
  -5  -1 -13    463.56  300.60  0. 1.0000     0. 
  -5  -1 -13    444.19  239.07  0. 1.0000     0. 
   6  -5 -13    877.92  123.16  0. 1.0000     0. 
   1  -6  13    586.49   63.28  0. 1.0000     0. 
   6  -5 -13    513.54   64.89  0. 1.0000     0. 
  -1   6 -13    254.28  174.16  0. 1.0000     0. 
  -5  -1 -13    440.51   52.51  0. 1.0000     0. 
  -5  -1 -10   9324.13  747.13  0. 1.0000     0. 
   1  -6  10  10498.20  531.98  0. 1.0000     0. 
  -5  -1 -10   9740.63  527.67  0. 1.0000     0. 
   6  -5 -10  10763.40  537.99  0. 1.0000     0. 
   1  -6   7  10466.00  610.31  0. 1.0000     0. 
  -5  -1  -7   5965.30  591.30  0. 1.0000     0. 
  -6   5   7   6033.89  350.79  0. 1.0000     0. 
  -5  -1  -7   7918.13  370.83  0. 1.0000     0. 
   6  -5  -7   8659.93  380.80  0. 1.0000     0. 
  -5  -1  -4  29606.50 1553.72  0. 1.0000     0. 
   6  -5  -4  30988.30 1562.02  0. 1.0000     0. 
   1  -6   4  30665.90 1548.98  0. 1.0000     0. 
   1  -6   1  20617.20 1142.17  0. 1.0000     0. 
   6  -5  -1  18746.40  915.77  0. 1.0000     0. 
  -6   5   1  18628.30  910.48  0. 1.0000     0. 
   5   1   1  20253.90  896.89  0. 1.0000     0. 
   1  -6   1  22145.50  905.25  0. 1.0000     0. 
   1  -6  -2   2283.42  307.98  0. 1.0000     0. 
  -6   5  -2   1774.69  104.39  0. 1.0000     0. 
   1  -6  -2   2363.23  105.64  0. 1.0000     0. 
   5   1  -2   2289.27   93.76  0. 1.0000     0. 
  -5  -1   5   1758.11  433.16  0. 1.0000     0. 
  -6   5  -5   2356.73  147.65  0. 1.0000     0. 
  -5  -1   8    527.04  239.25  0. 1.0000     0. 
   1  -6  -8    454.57  217.92  0. 1.0000     0. 
  -6   5  -8    218.09   37.57  0. 1.0000     0. 
  -5  -1  11     21.25  290.96  0. 1.0000     0. 
  -5  -1  11    115.88  243.27  0. 1.0000     0. 
   1  -6 -11     33.28  168.23  0. 1.0000     0. 
  -5  -1  11    153.07  189.54  0. 1.0000     0. 
  -6   5 -11     61.87   32.34  0. 1.0000     0. 
  -5  -1  11    175.99   84.98  0. 1.0000     0. 
  -5  -1  14   4319.61  612.07  0. 1.0000     0. 
  -5  -1  14   4872.05  478.25  0. 1.0000     0. 
  -6   5 -14   5562.77  306.20  0. 1.0000     0. 
  -1   6  14   4475.94  304.94  0. 1.0000     0. 
  -5  -1  17    -18.88  248.45  0. 1.0000     0. 
  -5  -1  17    197.32  173.68  0. 1.0000     0. 
   1  -6 -17    252.14  157.45  0. 1.0000     0. 
   5   1 -17    388.08  110.88  0. 1.0000     0. 
   6  -5  17    109.72   44.24  0. 1.0000     0. 
  -5  -1  17    112.34   93.15  0. 1.0000     0. 
  -6   5 -17     77.24   38.35  0. 1.0000     0. 
   1  -6 -20   4765.61  368.72  0. 1.0000     0. 
  -5  -1  20   4365.55  397.06  0. 1.0000     0. 
   6  -5  20   4062.74  270.38  0. 1.0000     0. 
   1  -6 -23   1924.27  194.81  0. 1.0000     0. 
   1  -6 -23   1271.66  284.58  0. 1.0000     0. 
  -5  -1  23   1555.11  205.01  0. 1.0000     0. 
  -5  -1  23   1533.27  179.27  0. 1.0000     0. 
   5   1 -23   2026.94  236.48  0. 1.0000     0. 
   6  -5  23   1734.47  121.80  0. 1.0000     0. 
   1  -6 -26   1297.36   84.40  0. 1.0000     0. 
   6  -5  26    979.21  102.95  0. 1.0000     0. 
  -6   5 -26   1156.15   82.22  0. 1.0000     0. 
  -5  -1  26   1269.05  163.70  0. 1.0000     0. 
  -5  -1  26   1078.32  161.26  0. 1.0000     0. 
  -6   5 -29     42.67   31.24  0. 1.0000     0. 
   6  -5  29     55.37   48.74  0. 1.0000     0. 
   1  -6 -29     49.82   32.18  0. 1.0000     0. 
   5   1 -29    -28.27  154.96  0. 1.0000     0. 
  -5  -1  29     28.44   77.20  0. 1.0000     0. 
  -6   5 -29     27.28   36.36  0. 1.0000     0. 
   1  -6 -29     28.03   41.53  0. 1.0000     0. 
  -5  -1  29     32.20   55.60  0. 1.0000     0. 
   1  -6 -29     86.31   40.08  0. 1.0000     0. 
   1  -6 -32   1107.30   99.66  0. 1.0000     0. 
   1  -6 -32    700.23   85.52  0. 1.0000     0. 
  -5  -1  32    568.12   83.59  0. 1.0000     0. 
  -5  -1  32   1217.93  172.13  0. 1.0000     0. 
  -5  -1  32    720.95   97.02  0. 1.0000     0. 
  -6   5 -32    620.01   85.81  0. 1.0000     0. 
   6  -5  32    545.10   97.45  0. 1.0000     0. 
   1  -6 -32   1326.34   93.89  0. 1.0000     0. 
   5   1 -32    375.39  152.14  0. 1.0000     0. 
  -6   5 -32   1091.64   90.09  0. 1.0000     0. 
  -5  -1  32   1184.03   88.50  0. 1.0000     0. 
   1  -6 -32   1375.24  100.11  0. 1.0000     0. 
   1  -6 -35   3337.55  196.96  0. 1.0000     0. 
   1  -6 -35   2663.57  182.53  0. 1.0000     0. 
  -5  -1  35   1933.56  170.41  0. 1.0000     0. 
   5   1 -35    704.07  316.71  0. 1.0000     0. 
  -5  -1  35   3462.47  290.32  0. 1.0000     0. 
  -5  -1  35   2499.53  189.03  0. 1.0000     0. 
  -6   5 -35   1705.26  170.35  0. 1.0000     0. 
   6  -5  35   1177.79  210.25  0. 1.0000     0. 
  -5  -1  35   3421.49  178.94  0. 1.0000     0. 
   1  -6 -35   3623.15  186.31  0. 1.0000     0. 
   5   1 -35   1212.74  228.37  0. 1.0000     0. 
   6  -5  35   1899.50  196.65  0. 1.0000     0. 
   1  -6 -35   3548.62  184.05  0. 1.0000     0. 
  -6   5 -35   3036.58  182.24  0. 1.0000     0. 
   1  -6 -38     46.81   48.65  0. 1.0000     0. 
  -5  -1  38     27.98   52.42  0. 1.0000     0. 
  -6   5 -38     28.68   93.30  0. 1.0000     0. 
   5   1 -38     35.40  169.16  0. 1.0000     0. 
  -5  -1  38     65.05   86.85  0. 1.0000     0. 
  -5  -1  38     77.41   45.08  0. 1.0000     0. 
   1  -6 -38    104.77   52.40  0. 1.0000     0. 
   6  -5  38     -5.15  112.36  0. 1.0000     0. 
  -6   5 -38    101.04   47.33  0. 1.0000     0. 
  -6   5 -38     60.99   41.87  0. 1.0000     0. 
   5   1 -38     41.00  100.55  0. 1.0000     0. 
   6  -5  38     12.48   57.76  0. 1.0000     0. 
   1  -6 -38     95.88   40.24  0. 1.0000     0. 
  -5  -1  38     61.24   70.51  0. 1.0000     0. 
   1  -6 -38     33.00   43.22  0. 1.0000     0. 
   1  -6 -41   1697.90  138.29  0. 1.0000     0. 
   5   1 -41   2037.81  137.71  0. 1.0000     0. 
   1  -6 -41   1792.60  138.60  0. 1.0000     0. 
   6  -5  41    997.08  244.10  0. 1.0000     0. 
  -5  -1  41   1370.35  128.20  0. 1.0000     0. 
  -6   5 -41    890.43  154.54  0. 1.0000     0. 
  -5  -1  41   1569.36  145.12  0. 1.0000     0. 
   6  -5  41   1098.08  169.46  0. 1.0000     0. 
  -6   5 -41   1435.50  127.22  0. 1.0000     0. 
   5   1 -41   1222.61  178.95  0. 1.0000     0. 
   6  -5  41   1351.50  155.14  0. 1.0000     0. 
   1  -6 -41   1815.44  125.38  0. 1.0000     0. 
   1  -6 -41   1783.02  128.46  0. 1.0000     0. 
  -5  -1  41   1827.91  120.43  0. 1.0000     0. 
   1  -6 -44    254.37   56.64  0. 1.0000     0. 
   5   1 -44    322.28   59.48  0. 1.0000     0. 
   1  -6 -44    323.92   67.13  0. 1.0000     0. 
  -6   5 -44    224.02   46.26  0. 1.0000     0. 
   6  -5  44    286.40  174.29  0. 1.0000     0. 
  -5  -1  44    213.12   61.93  0. 1.0000     0. 
  -6   5 -44    151.21   83.45  0. 1.0000     0. 
  -5  -1  44    364.59   85.17  0. 1.0000     0. 
  -5  -1  44    319.64   48.78  0. 1.0000     0. 
   1  -6 -44    320.55   58.82  0. 1.0000     0. 
  -6   5 -44    305.58   57.15  0. 1.0000     0. 
   6  -5  44    355.57  113.57  0. 1.0000     0. 
   5   1 -44    230.53   87.20  0. 1.0000     0. 
   1  -6 -44    284.75   48.56  0. 1.0000     0. 
   6  -5  44    256.51   78.87  0. 1.0000     0. 
   1  -6 -47    186.30   51.74  0. 1.0000     0. 
   1  -6 -47    221.83   59.10  0. 1.0000     0. 
  -6   5 -47    231.86   44.06  0. 1.0000     0. 
   5   1 -47    273.66   55.69  0. 1.0000     0. 
  -5  -1  47    129.25   51.72  0. 1.0000     0. 
  -6   5 -47    297.63   53.11  0. 1.0000     0. 
   1  -6 -47    249.94   53.78  0. 1.0000     0. 
   5   1 -47    121.52   65.43  0. 1.0000     0. 
   6  -5  47    204.50   75.83  0. 1.0000     0. 
   1  -6 -47    189.90   40.25  0. 1.0000     0. 
  -6   5 -47    141.07   69.90  0. 1.0000     0. 
   5   1 -50     79.20   42.51  0. 1.0000     0. 
  -6   5 -50    113.17   36.22  0. 1.0000     0. 
   1  -6 -50     87.79   48.81  0. 1.0000     0. 
  -5  -1  50     70.44   45.21  0. 1.0000     0. 
   1  -6 -50    105.34   42.52  0. 1.0000     0. 
  -5  -1  50     58.56   33.20  0. 1.0000     0. 
   1  -6 -50    100.41   40.07  0. 1.0000     0. 
   6  -5  50    124.28   90.83  0. 1.0000     0. 
   1  -6 -50     79.73   29.51  0. 1.0000     0. 
   5   1 -50     86.18   49.78  0. 1.0000     0. 
  -5  -1  53     26.19   36.96  0. 1.0000     0. 
   1  -6 -53     36.44   39.08  0. 1.0000     0. 
   1  -6 -53     20.28   40.01  0. 1.0000     0. 
  -6   5 -53     25.00   29.60  0. 1.0000     0. 
   5   1 -53     20.02   32.60  0. 1.0000     0. 
   6  -5  53     -6.92   62.20  0. 1.0000     0. 
   5   1 -53     21.26   33.96  0. 1.0000     0. 
   6  -5  53    -19.42   73.24  0. 1.0000     0. 
   1  -6 -56    201.21   39.96  0. 1.0000     0. 
  -6   5 -56    130.16   29.18  0. 1.0000     0. 
   1  -6 -56    190.62   41.94  0. 1.0000     0. 
   5   1 -56    176.98   35.90  0. 1.0000     0. 
   6  -5  56    131.38   54.31  0. 1.0000     0. 
   6  -5  56    256.04   68.77  0. 1.0000     0. 
   5   1 -56    156.93   37.41  0. 1.0000     0. 
  -5  -1  59    327.44   35.70  0. 1.0000     0. 
   5   1 -59    388.56   39.62  0. 1.0000     0. 
  -1   6  59    428.05   52.92  0. 1.0000     0. 
   6  -5  59    501.31   58.36  0. 1.0000     0. 
   6  -5  59    569.97   61.48  0. 1.0000     0. 
   5   1 -59    380.39   43.82  0. 1.0000     0. 
   1  -6 -59    426.79   42.66  0. 1.0000     0. 
  -1   6  62     60.32   27.68  0. 1.0000     0. 
  -5  -1  62     14.77   16.76  0. 1.0000     0. 
   6  -5  62     58.32   33.81  0. 1.0000     0. 
   5   1 -62     55.87   18.03  0. 1.0000     0. 
   6  -5  62     42.94   32.12  0. 1.0000     0. 
  -6   4  62    335.54   39.70  0. 1.0000     0. 
  -6   4  62    355.01   34.60  0. 1.0000     0. 
   6  -4 -62    293.73   31.18  0. 1.0000     0. 
   2  -6  62    429.63   43.22  0. 1.0000     0. 
  -2   6 -62    442.21   38.66  0. 1.0000     0. 
  -6   4  59     -4.27   35.85  0. 1.0000     0. 
  -4  -2 -59     20.52   22.05  0. 1.0000     0. 
   6  -4 -59     28.43   22.03  0. 1.0000     0. 
   2  -6  59      9.40   40.47  0. 1.0000     0. 
  -6   4  59     22.89   26.20  0. 1.0000     0. 
   6  -4 -59     -7.29   22.67  0. 1.0000     0. 
   2  -6  59     73.47   52.05  0. 1.0000     0. 
  -6   4  56   4359.00  284.90  0. 1.0000     0. 
   4   2  56   5187.20  282.21  0. 1.0000     0. 
   2  -6  56   5358.75  293.53  0. 1.0000     0. 
  -6   4  56   4625.79  290.10  0. 1.0000     0. 
   6  -4 -56   4807.32  287.55  0. 1.0000     0. 
   6  -4 -56   5145.29  285.91  0. 1.0000     0. 
   6  -4 -56   4410.16  289.66  0. 1.0000     0. 
   6  -4 -56   5143.37  293.55  0. 1.0000     0. 
  -4  -2 -56   5393.44  285.59  0. 1.0000     0. 
  -4  -2 -56   4945.94  276.23  0. 1.0000     0. 
   6  -4 -53    305.68   50.13  0. 1.0000     0. 
   6  -4 -53    216.45   47.69  0. 1.0000     0. 
   4   2  53    235.34   53.23  0. 1.0000     0. 
   2  -6  53    192.26   62.51  0. 1.0000     0. 
   2  -6  53    298.09   87.48  0. 1.0000     0. 
   6  -4 -53    148.92   48.51  0. 1.0000     0. 
  -2   6 -53    238.91   41.42  0. 1.0000     0. 
  -2   6 -53    201.45   36.92  0. 1.0000     0. 
   6  -4 -53    230.64   56.34  0. 1.0000     0. 
  -4  -2 -53    267.86   48.73  0. 1.0000     0. 
   2  -6  53    158.99   33.54  0. 1.0000     0. 
  -4  -2 -53    165.68   40.59  0. 1.0000     0. 
  -4  -2 -50   5290.93  282.18  0. 1.0000     0. 
   6  -4 -50   4320.60  282.60  0. 1.0000     0. 
  -2   6 -50   4096.32  259.78  0. 1.0000     0. 
   6  -4 -50   3312.90  287.99  0. 1.0000     0. 
  -2   6 -50   4605.11  275.16  0. 1.0000     0. 
   6  -4 -50   5397.59  291.33  0. 1.0000     0. 
   2  -6  50   5905.68  312.05  0. 1.0000     0. 
  -4  -2 -50   4530.44  265.63  0. 1.0000     0. 
   2  -6  50   5016.75  288.96  0. 1.0000     0. 
   4   2  50   4619.68  276.54  0. 1.0000     0. 
   4   2  47     26.12   55.36  0. 1.0000     0. 
   2  -6  47     77.19   68.56  0. 1.0000     0. 
  -2   6 -47     26.90   35.65  0. 1.0000     0. 
   6  -4 -47      4.09   61.80  0. 1.0000     0. 
   2  -6  47     69.51   68.37  0. 1.0000     0. 
  -6   4  47    -11.32   64.50  0. 1.0000     0. 
   6  -4 -47      8.00   96.85  0. 1.0000     0. 
  -2   6 -47     43.00   34.45  0. 1.0000     0. 
   6  -4 -47     18.70   51.26  0. 1.0000     0. 
   2  -6  44   3525.75  226.43  0. 1.0000     0. 
  -4  -2 -44   3098.19  190.94  0. 1.0000     0. 
   4   2  44   3154.25  212.62  0. 1.0000     0. 
   6  -4 -44   3276.69  330.62  0. 1.0000     0. 
   2  -6  44   3278.45  256.73  0. 1.0000     0. 
  -2   6 -44   3586.68  212.85  0. 1.0000     0. 
   6  -4 -44   3369.77  222.27  0. 1.0000     0. 
  -2   6 -44   3126.57  193.49  0. 1.0000     0. 
  -6   4  44   2671.41  266.48  0. 1.0000     0. 
   6  -4 -41     95.60   56.33  0. 1.0000     0. 
  -2   6 -41     76.72   36.15  0. 1.0000     0. 
  -6   4  41    138.92   73.01  0. 1.0000     0. 
  -2   6 -41    102.56  115.75  0. 1.0000     0. 
   6  -4 -41     54.72  116.41  0. 1.0000     0. 
  -6   4  41     99.85   78.75  0. 1.0000     0. 
   2  -6  41     65.92   69.67  0. 1.0000     0. 
  -4  -2 -41    118.58   46.33  0. 1.0000     0. 
   2  -6  41    344.71  172.01  0. 1.0000     0. 
   6  -4 -41     89.24   85.18  0. 1.0000     0. 
  -4  -2 -41    126.09   44.28  0. 1.0000     0. 
   2  -6  41    124.80   71.48  0. 1.0000     0. 
  -2   6 -41     78.56   39.14  0. 1.0000     0. 
  -6   4  38   1718.83  150.49  0. 1.0000     0. 
  -6   4  38   1173.30  179.46  0. 1.0000     0. 
   6  -4 -38   1661.75  140.91  0. 1.0000     0. 
   2  -6  38   2451.54  192.18  0. 1.0000     0. 
   2  -6  38   1867.23  284.43  0. 1.0000     0. 
   2  -6  38   1479.01  164.69  0. 1.0000     0. 
  -2   6 -38   2789.46  283.02  0. 1.0000     0. 
  -2   6 -38   1792.96  135.99  0. 1.0000     0. 
   6  -4 -38   1382.24  255.77  0. 1.0000     0. 
  -4  -2 -38   1682.90  129.13  0. 1.0000     0. 
   6  -4 -38    837.45  175.77  0. 1.0000     0. 
  -4  -2 -35    775.35   76.34  0. 1.0000     0. 
  -6   4  35    734.25   94.97  0. 1.0000     0. 
   6  -4 -35    413.04  191.05  0. 1.0000     0. 
  -6   4  35    520.54  125.84  0. 1.0000     0. 
   6  -4 -35    645.36   83.09  0. 1.0000     0. 
   2  -6  35   1124.92  139.22  0. 1.0000     0. 
  -4  -2 -35   1164.55   99.80  0. 1.0000     0. 
   2  -6  35    504.96  193.16  0. 1.0000     0. 
   6  -4 -35    222.98  136.34  0. 1.0000     0. 
   2  -6  35    574.80  100.73  0. 1.0000     0. 
  -2   6 -35   1330.72  203.95  0. 1.0000     0. 
  -4  -2 -35    769.43   76.47  0. 1.0000     0. 
  -2   6 -35    919.10   86.52  0. 1.0000     0. 
   6  -4 -32   8823.56  697.01  0. 1.0000     0. 
  -6   4  32  12645.70  717.46  0. 1.0000     0. 
  -4  -2 -32  21561.40  743.52  0. 1.0000     0. 
   2  -6  32  21631.40  796.04  0. 1.0000     0. 
   2  -6  32   8143.09  719.86  0. 1.0000     0. 
   4   2  32   9738.33  706.67  0. 1.0000     0. 
  -2   6 -32  16820.90  720.47  0. 1.0000     0. 
  -2   6 -32  22167.90  970.03  0. 1.0000     0. 
   6  -4 -32   7434.36  851.67  0. 1.0000     0. 
  -4  -2 -32  14127.40  705.18  0. 1.0000     0. 
  -6   4  32   8909.23  769.26  0. 1.0000     0. 
  -4  -2 -32  15110.00  702.46  0. 1.0000     0. 
  -6   4  29   3190.06  274.96  0. 1.0000     0. 
   2  -6  29   2198.62  213.29  0. 1.0000     0. 
  -2   6 -29   6075.87  406.93  0. 1.0000     0. 
  -2   6 -29   4755.68  217.38  0. 1.0000     0. 
   6  -4 -29   1447.28  326.57  0. 1.0000     0. 
   4   2  29   1876.43  189.12  0. 1.0000     0. 
  -4  -2 -29   4290.22  203.13  0. 1.0000     0. 
  -6   4  29   2731.19  203.32  0. 1.0000     0. 
   2  -6  29   4871.85  429.07  0. 1.0000     0. 
  -2   6 -26  34881.40 1573.08  0. 1.0000     0. 
   4   2  26  18756.20 1357.43  0. 1.0000     0. 
   2  -6  26  23235.40 1391.11  0. 1.0000     0. 
  -2   6 -26  30400.60 1370.20  0. 1.0000     0. 
  -4  -2 -26  28976.60 1360.06  0. 1.0000     0. 
  -6   4  26  28974.80 1458.71  0. 1.0000     0. 
   2  -6  26  28304.20 1434.45  0. 1.0000     0. 
  -4  -2 -23     56.83   26.62  0. 1.0000     0. 
   6  -4 -23    -10.48  153.23  0. 1.0000     0. 
   4   2  23     22.79   30.22  0. 1.0000     0. 
   2  -6  23     37.14   46.20  0. 1.0000     0. 
  -2   6 -23     29.01   29.82  0. 1.0000     0. 
  -2   6 -23      7.95   98.67  0. 1.0000     0. 
   2  -6  23     47.39   90.54  0. 1.0000     0. 
  -4  -2 -23    112.81  119.54  0. 1.0000     0. 
   4   2  20   2672.40  162.44  0. 1.0000     0. 
   6  -4 -20   1594.02  248.73  0. 1.0000     0. 
   2  -6  20   2987.77  192.25  0. 1.0000     0. 
  -2   6 -20   1942.74  257.41  0. 1.0000     0. 
   2  -6  20   2773.29  269.60  0. 1.0000     0. 
  -4  -2 -20   2226.33  369.23  0. 1.0000     0. 
  -4  -2 -20   3454.98  320.40  0. 1.0000     0. 
   6  -4 -17   3742.35  271.42  0. 1.0000     0. 
   4   2  17   2724.51  156.03  0. 1.0000     0. 
   2  -6  17   2756.96  180.35  0. 1.0000     0. 
  -2   6 -17   2271.30  255.16  0. 1.0000     0. 
  -4  -2 -17   2379.93  161.79  0. 1.0000     0. 
   2  -6  17   3289.81  312.23  0. 1.0000     0. 
  -4  -2 -17   2519.30  312.05  0. 1.0000     0. 
   2  -6  14    314.75   53.84  0. 1.0000     0. 
   4   2  14    251.87   29.76  0. 1.0000     0. 
   6  -4 -14    524.17   98.93  0. 1.0000     0. 
   6  -4 -14    198.30   48.24  0. 1.0000     0. 
  -4  -2 -14    293.61   39.63  0. 1.0000     0. 
  -2   6 -14    150.55  108.99  0. 1.0000     0. 
   2  -6  14    480.14  207.80  0. 1.0000     0. 
   2  -6  11   5860.34  320.98  0. 1.0000     0. 
  -2   6 -11   5437.73  390.64  0. 1.0000     0. 
  -4  -2 -11   5398.25  309.18  0. 1.0000     0. 
   6  -4 -11   6288.46  323.09  0. 1.0000     0. 
  -4  -2 -11   4762.74  497.08  0. 1.0000     0. 
   2  -6  11   4425.98  483.36  0. 1.0000     0. 
  -2   6  -8  35164.10 1792.58  0. 1.0000     0. 
  -4  -2  -8  32612.90 1735.56  0. 1.0000     0. 
   6  -4  -8  35734.89 1746.77  0. 1.0000     0. 
  -4  -2  -8  32241.20 2138.25  0. 1.0000     0. 
  -4  -2  -8  35346.10 1975.45  0. 1.0000     0. 
  -4  -2  -5   4213.21  219.94  0. 1.0000     0. 
   6  -4  -5   4281.98  230.15  0. 1.0000     0. 
  -2   6  -5   3678.02  210.24  0. 1.0000     0. 
  -6   4   5   3633.26  211.80  0. 1.0000     0. 
  -2   6  -2  50916.20 2711.27  0. 1.0000     0. 
  -6   4   2  54243.80 2730.09  0. 1.0000     0. 
   6  -4  -2  55047.20 2732.01  0. 1.0000     0. 
   2  -6   2  59648.80 2727.28  0. 1.0000     0. 
   4   2   2  50273.30 2708.68  0. 1.0000     0. 
   2  -6   2  46707.90 2941.90  0. 1.0000     0. 
  -4  -2  -2  52299.90 2965.89  0. 1.0000     0. 
  -6   4  -1    495.45   47.95  0. 1.0000     0. 
   2  -6  -1    580.44   47.80  0. 1.0000     0. 
  -6   4  -1    222.14   57.78  0. 1.0000     0. 
   2  -6  -1    285.56  237.07  0. 1.0000     0. 
  -4  -2   1    219.17  199.49  0. 1.0000     0. 
  -6   4  -4   3540.45  207.81  0. 1.0000     0. 
   2  -6  -4   3197.88  202.79  0. 1.0000     0. 
  -6   4  -7  13887.60  817.91  0. 1.0000     0. 
  -4  -2   7  15669.40  878.55  0. 1.0000     0. 
   2  -6  -7  19731.90  827.32  0. 1.0000     0. 
  -4  -2   7  10592.80  970.23  0. 1.0000     0. 
   2  -6  -7   9296.45  967.15  0. 1.0000     0. 
  -6   4 -10   1847.55  141.61  0. 1.0000     0. 
  -4  -2  10   2030.69  201.59  0. 1.0000     0. 
  -4  -2  10  13580.00  653.42  0. 1.0000     0. 
  -4  -2  10   1843.87  419.67  0. 1.0000     0. 
   2  -6 -10  12687.50  606.28  0. 1.0000     0. 
  -4  -2  13   9844.12  677.04  0. 1.0000     0. 
  -6   4 -13  11667.20  614.41  0. 1.0000     0. 
  -4  -2  13  10517.80  783.67  0. 1.0000     0. 
   6  -4  16  10167.90  584.76  0. 1.0000     0. 
  -4  -2  16   8437.76  642.08  0. 1.0000     0. 
  -6   4 -16   9644.90  581.43  0. 1.0000     0. 
  -4  -2  16   9858.35  728.63  0. 1.0000     0. 
   4   2 -19  14247.70  656.39  0. 1.0000     0. 
   6  -4  19   8827.03  502.96  0. 1.0000     0. 
  -4  -2  19   8407.59  577.80  0. 1.0000     0. 
  -2   6  19   7316.05  515.35  0. 1.0000     0. 
  -4  -2  19   9021.90  631.67  0. 1.0000     0. 
  -4  -2  19   6906.87  741.72  0. 1.0000     0. 
   2  -6 -19  12801.40  660.37  0. 1.0000     0. 
  -4  -2  22  10515.70  649.52  0. 1.0000     0. 
   6  -4  22  10100.80  564.62  0. 1.0000     0. 
   4   2 -22  10369.50  697.64  0. 1.0000     0. 
  -4  -2  22  10509.20  668.02  0. 1.0000     0. 
  -2   6  25   4006.92  292.64  0. 1.0000     0. 
  -4  -2  25   4528.20  349.50  0. 1.0000     0. 
   2  -6 -25   5116.77  276.60  0. 1.0000     0. 
   6  -4  25   3907.57  271.22  0. 1.0000     0. 
  -6   4 -25   4267.92  249.40  0. 1.0000     0. 
  -4  -2  25   4103.86  334.98  0. 1.0000     0. 
   2  -6 -25   4921.98  329.56  0. 1.0000     0. 
   6  -4  28    166.84   62.31  0. 1.0000     0. 
  -2   6  28   1035.73  116.83  0. 1.0000     0. 
  -6   4 -28    620.85  134.60  0. 1.0000     0. 
  -4  -2  28   1233.49  162.07  0. 1.0000     0. 
   2  -6 -28   1158.72   96.70  0. 1.0000     0. 
   4   2 -28    197.19  129.18  0. 1.0000     0. 
   6  -4  28    819.99   93.90  0. 1.0000     0. 
   4   2 -28    236.72  174.43  0. 1.0000     0. 
  -6   4 -28   1002.37   77.45  0. 1.0000     0. 
  -6   4 -31     49.67   35.59  0. 1.0000     0. 
   4   2 -31     54.72  116.29  0. 1.0000     0. 
   2  -6 -31     66.71   41.59  0. 1.0000     0. 
   6  -4  31     56.36   51.50  0. 1.0000     0. 
  -4  -2  31    129.95   93.10  0. 1.0000     0. 
  -4  -2  31     84.22   44.33  0. 1.0000     0. 
   2  -6 -31     71.46   45.94  0. 1.0000     0. 
  -4  -2  31     56.75   68.29  0. 1.0000     0. 
  -6   4 -31     28.86   41.98  0. 1.0000     0. 
  -4  -2  31     41.17   51.96  0. 1.0000     0. 
   2  -6 -31    150.20   48.65  0. 1.0000     0. 
   2  -6 -31     45.37   39.68  0. 1.0000     0. 
   2  -6 -34   5147.13  254.80  0. 1.0000     0. 
   2  -6 -34   3104.99  225.14  0. 1.0000     0. 
  -4  -2  34   2459.35  211.24  0. 1.0000     0. 
   4   2 -34    775.29  326.72  0. 1.0000     0. 
  -4  -2  34   5058.20  355.51  0. 1.0000     0. 
  -4  -2  34   3574.61  233.01  0. 1.0000     0. 
  -6   4 -34   2593.01  221.50  0. 1.0000     0. 
  -4  -2  34   4095.83  251.87  0. 1.0000     0. 
   2  -6 -34   4912.84  248.08  0. 1.0000     0. 
   6  -4  34   2201.72  232.07  0. 1.0000     0. 
   4   2 -34   2331.33  287.08  0. 1.0000     0. 
  -6   4 -34   3823.08  226.18  0. 1.0000     0. 
  -4  -2  34   4281.68  225.20  0. 1.0000     0. 
   2  -6 -34   4767.62  229.43  0. 1.0000     0. 
   2  -6 -37   2219.62  153.60  0. 1.0000     0. 
   2  -6 -37   1771.49  141.71  0. 1.0000     0. 
  -4  -2  37   1442.88  128.55  0. 1.0000     0. 
  -6   4 -37   1291.98  176.52  0. 1.0000     0. 
   4   2 -37    871.09  270.13  0. 1.0000     0. 
  -4  -2  37   2177.24  230.85  0. 1.0000     0. 
  -4  -2  37   1721.64  146.74  0. 1.0000     0. 
   6  -4  37    530.20  160.52  0. 1.0000     0. 
  -4  -2  37   1981.59  164.77  0. 1.0000     0. 
  -6   4 -37   1438.85  133.07  0. 1.0000     0. 
  -4  -2  37   2090.27  131.85  0. 1.0000     0. 
   2  -6 -37   2060.03  136.10  0. 1.0000     0. 
   4   2 -37   1023.86  174.90  0. 1.0000     0. 
   2  -6 -37   2377.22  149.89  0. 1.0000     0. 
   6  -4  37   1508.76  160.08  0. 1.0000     0. 
  -6   4 -37   1919.41  138.07  0. 1.0000     0. 
   2  -6 -40    518.56   75.39  0. 1.0000     0. 
  -6   4 -40    290.30   51.81  0. 1.0000     0. 
   6  -4  40    307.55  170.24  0. 1.0000     0. 
  -4  -2  40    439.60   69.71  0. 1.0000     0. 
  -6   4 -40    493.79  108.03  0. 1.0000     0. 
   4   2 -40    219.62  179.94  0. 1.0000     0. 
   2  -6 -40    449.04   67.07  0. 1.0000     0. 
  -4  -2  40    405.74   60.65  0. 1.0000     0. 
   6  -4  40    281.31  119.89  0. 1.0000     0. 
  -6   4 -40    392.81   68.49  0. 1.0000     0. 
  -4  -2  40    611.64  106.52  0. 1.0000     0. 
   2  -6 -40    414.72   63.77  0. 1.0000     0. 
   4   2 -40    267.70   95.08  0. 1.0000     0. 
   6  -4  40    381.33   84.32  0. 1.0000     0. 
  -6   4 -40    473.90   65.53  0. 1.0000     0. 
  -4  -2  40    406.45   86.28  0. 1.0000     0. 
   2  -6 -40    545.05   75.81  0. 1.0000     0. 
   2  -6 -43    968.71   98.15  0. 1.0000     0. 
  -6   4 -43    818.11   76.64  0. 1.0000     0. 
   2  -6 -43    931.22   98.69  0. 1.0000     0. 
  -4  -2  43    702.59   85.74  0. 1.0000     0. 
   6  -4  43    866.48  211.24  0. 1.0000     0. 
   4   2 -43    279.23  178.55  0. 1.0000     0. 
  -6   4 -43    720.85  125.38  0. 1.0000     0. 
  -4  -2  43    888.45  109.11  0. 1.0000     0. 
   6  -4  43    674.39  131.27  0. 1.0000     0. 
  -6   4 -43    914.34   88.52  0. 1.0000     0. 
   2  -6 -43    823.17   85.05  0. 1.0000     0. 
  -4  -2  43    841.47   77.20  0. 1.0000     0. 
   6  -4  43    638.40  105.69  0. 1.0000     0. 
   4   2 -43    565.84  110.47  0. 1.0000     0. 
   2  -6 -43    939.95   87.49  0. 1.0000     0. 
  -4  -2  46    264.29   80.77  0. 1.0000     0. 
   2  -6 -46    224.44   55.24  0. 1.0000     0. 
   2  -6 -46    225.19   60.54  0. 1.0000     0. 
  -6   4 -46    201.45   42.83  0. 1.0000     0. 
   4   2 -46    207.67   65.60  0. 1.0000     0. 
   6  -4  46    201.95   75.11  0. 1.0000     0. 
   2  -6 -46    169.29   44.09  0. 1.0000     0. 
   6  -4  46    268.50  160.18  0. 1.0000     0. 
  -4  -2  46    129.75   53.01  0. 1.0000     0. 
   4   2 -46     59.47  128.19  0. 1.0000     0. 
  -6   4 -46    337.14   58.27  0. 1.0000     0. 
   6  -4  46    350.18  102.38  0. 1.0000     0. 
  -6   4 -46    188.44   79.09  0. 1.0000     0. 
   2  -6 -46    175.80   51.90  0. 1.0000     0. 
  -4  -2  46    222.53   42.70  0. 1.0000     0. 
   6  -4  49    109.16   91.56  0. 1.0000     0. 
   4   2 -49    344.95   56.50  0. 1.0000     0. 
  -6   4 -49    206.76   39.76  0. 1.0000     0. 
   2  -6 -49    238.70   58.06  0. 1.0000     0. 
  -4  -2  49    208.45   50.42  0. 1.0000     0. 
   4   2 -49    124.72  113.80  0. 1.0000     0. 
  -4  -2  49    267.87   76.81  0. 1.0000     0. 
   2  -6 -49    218.18   50.14  0. 1.0000     0. 
   2  -6 -49    213.52   47.93  0. 1.0000     0. 
  -4  -2  49    198.03   37.20  0. 1.0000     0. 
   4   2 -49    179.79   54.80  0. 1.0000     0. 
   2  -6 -49    205.65   41.26  0. 1.0000     0. 
  -4  -2  52    475.09   60.26  0. 1.0000     0. 
   2  -6 -52    639.69   68.63  0. 1.0000     0. 
   2  -6 -52    635.80   75.49  0. 1.0000     0. 
  -6   4 -52    548.23   55.95  0. 1.0000     0. 
   4   2 -52    650.90   67.89  0. 1.0000     0. 
   2  -6 -52    531.24   66.46  0. 1.0000     0. 
   4   2 -52    490.53   71.71  0. 1.0000     0. 
   2  -6 -52    608.09   58.40  0. 1.0000     0. 
   6  -4  52    556.64   96.10  0. 1.0000     0. 
   2  -6 -55     22.03   31.07  0. 1.0000     0. 
   4   2 -55      6.33   30.20  0. 1.0000     0. 
   2  -6 -55     15.84   39.45  0. 1.0000     0. 
  -6   4 -55      6.22   24.95  0. 1.0000     0. 
   2  -6 -55     11.17   29.30  0. 1.0000     0. 
   6  -4  55    -47.43   53.99  0. 1.0000     0. 
   6  -4  55     14.17   60.16  0. 1.0000     0. 
   4   2 -55     31.79   33.62  0. 1.0000     0. 
   6  -4  58   1711.97  116.29  0. 1.0000     0. 
   4   2 -58   1504.39  100.61  0. 1.0000     0. 
  -2   6  58   1595.26  112.02  0. 1.0000     0. 
   6  -4  58   1614.90  113.31  0. 1.0000     0. 
   2  -6 -58   1544.10  108.47  0. 1.0000     0. 
   2  -6 -58   1422.47   97.25  0. 1.0000     0. 
   4   2 -58   1420.92  103.07  0. 1.0000     0. 
  -2   6  61    288.74   41.64  0. 1.0000     0. 
   6  -4  61    345.94   45.88  0. 1.0000     0. 
   6  -4  61    280.82   43.55  0. 1.0000     0. 
  -4  -2  61    207.10   27.59  0. 1.0000     0. 
   4   2 -61    214.63   26.54  0. 1.0000     0. 
   4   2 -61    267.12   31.35  0. 1.0000     0. 
  -4  -2  61    208.79   29.38  0. 1.0000     0. 
   6  -4  64    394.18   37.83  0. 1.0000     0. 
  -2   6  64    390.22   34.82  0. 1.0000     0. 
  -2   6  64    299.34   30.60  0. 1.0000     0. 
  -6   4 -64    394.92   30.89  0. 1.0000     0. 
  -3   6 -63     30.14   21.17  0. 1.0000     0. 
   3   3  63     13.38   22.97  0. 1.0000     0. 
  -3  -3 -63      9.78   20.88  0. 1.0000     0. 
  -6   3  63     -6.36   13.65  0. 1.0000     0. 
   3  -6  63      8.57   27.08  0. 1.0000     0. 
   6  -3 -60   1824.17  121.40  0. 1.0000     0. 
   6  -3 -60   1994.47  125.73  0. 1.0000     0. 
  -6   3  60   2111.89  126.41  0. 1.0000     0. 
  -6   3  60   1794.33  120.86  0. 1.0000     0. 
  -3  -3 -60   1885.08  113.82  0. 1.0000     0. 
   3  -6  60   2435.00  132.77  0. 1.0000     0. 
   3  -6  60   2584.64  140.51  0. 1.0000     0. 
   6  -3 -57     37.49   37.79  0. 1.0000     0. 
  -3  -3 -57     -1.06   27.70  0. 1.0000     0. 
  -6   3  57      6.42   39.33  0. 1.0000     0. 
  -3  -3 -57     11.18   25.56  0. 1.0000     0. 
   3  -6  57     41.41   49.41  0. 1.0000     0. 
   6  -3 -57     42.72   28.66  0. 1.0000     0. 
   6  -3 -57     54.22   29.27  0. 1.0000     0. 
  -6   3  57     11.76   29.09  0. 1.0000     0. 
   3  -6  57     79.73   62.67  0. 1.0000     0. 
   6  -3 -57     30.49   27.97  0. 1.0000     0. 
   3  -6  54   9313.50  480.61  0. 1.0000     0. 
   3   3  54   8627.08  465.42  0. 1.0000     0. 
  -3   6 -54   7743.48  457.68  0. 1.0000     0. 
   6  -3 -54   8944.15  479.18  0. 1.0000     0. 
  -3  -3 -54   9483.94  474.09  0. 1.0000     0. 
   6  -3 -54   9587.47  481.27  0. 1.0000     0. 
   6  -3 -54   7490.70  470.94  0. 1.0000     0. 
   3  -6  54  10920.20  498.61  0. 1.0000     0. 
  -6   3  54   8514.65  477.78  0. 1.0000     0. 
   6  -3 -54   7195.89  480.59  0. 1.0000     0. 
  -3  -3 -54   8214.31  460.42  0. 1.0000     0. 
  -3  -3 -51     76.35   42.54  0. 1.0000     0. 
  -3   6 -51     79.49   33.15  0. 1.0000     0. 
   6  -3 -51     78.79   49.79  0. 1.0000     0. 
  -6   3  51     45.45   59.15  0. 1.0000     0. 
   3   3  51     98.91   49.27  0. 1.0000     0. 
   3  -6  51     98.40   64.15  0. 1.0000     0. 
   3  -6  51     95.46   85.03  0. 1.0000     0. 
  -3  -3 -51     69.52   40.07  0. 1.0000     0. 
  -3   6 -51    100.87   37.91  0. 1.0000     0. 
   6  -3 -48   9122.54  478.70  0. 1.0000     0. 
  -3  -3 -48  10190.50  477.37  0. 1.0000     0. 
  -3   6 -48   8322.81  452.12  0. 1.0000     0. 
  -6   3  48   8313.25  477.37  0. 1.0000     0. 
  -6   3  48   8913.23  552.72  0. 1.0000     0. 
  -3  -3 -48   9057.59  458.30  0. 1.0000     0. 
   3   3  48   9126.27  466.98  0. 1.0000     0. 
   3  -6  48   9151.83  480.77  0. 1.0000     0. 
   6  -3 -48   8824.11  607.57  0. 1.0000     0. 
  -3   6 -48   8765.87  468.95  0. 1.0000     0. 
  -6   3  45     24.12   63.80  0. 1.0000     0. 
   6  -3 -45     61.17  109.52  0. 1.0000     0. 
  -6   3  45     12.47   66.99  0. 1.0000     0. 
  -3   6 -45     24.24   34.85  0. 1.0000     0. 
   6  -3 -45     46.48   51.74  0. 1.0000     0. 
   3   3  45     35.79   54.35  0. 1.0000     0. 
   3  -6  45     14.17   67.22  0. 1.0000     0. 
  -3  -3 -45     31.52   44.62  0. 1.0000     0. 
  -3   6 -45     28.29   34.79  0. 1.0000     0. 
  -3  -3 -45     68.29   36.89  0. 1.0000     0. 
  -3   6 -42   4479.57  264.94  0. 1.0000     0. 
  -3  -3 -42   4397.08  260.01  0. 1.0000     0. 
   6  -3 -42   3174.32  396.62  0. 1.0000     0. 
   3   3  42   4576.16  266.85  0. 1.0000     0. 
  -3  -3 -42   4243.21  244.92  0. 1.0000     0. 
   6  -3 -42   4611.35  275.57  0. 1.0000     0. 
  -3   6 -42   3503.01  242.76  0. 1.0000     0. 
  -6   3  42   3524.53  329.66  0. 1.0000     0. 
   6  -3 -39     16.41   46.55  0. 1.0000     0. 
   6  -3 -39    -13.10  128.45  0. 1.0000     0. 
  -6   3  39    -14.03   71.33  0. 1.0000     0. 
   3  -6  39     48.38  176.89  0. 1.0000     0. 
  -3  -3 -39     -2.68   41.56  0. 1.0000     0. 
   3  -6  39     63.31  136.87  0. 1.0000     0. 
  -3  -3 -39     28.46   33.94  0. 1.0000     0. 
  -3   6 -39     43.55   40.68  0. 1.0000     0. 
   6  -3 -36   1891.31  151.02  0. 1.0000     0. 
   6  -3 -36    908.69  270.15  0. 1.0000     0. 
  -6   3  36   1475.46  205.18  0. 1.0000     0. 
   3  -6  36   2604.62  344.18  0. 1.0000     0. 
   3  -6  36   2637.28  212.98  0. 1.0000     0. 
  -3  -3 -36   2191.53  140.20  0. 1.0000     0. 
  -6   3  36   1519.42  153.41  0. 1.0000     0. 
  -3   6 -36   2090.57  147.66  0. 1.0000     0. 
  -3  -3 -36   1895.27  140.33  0. 1.0000     0. 
  -3   6 -36   3517.52  314.05  0. 1.0000     0. 
   6  -3 -33     96.18   47.39  0. 1.0000     0. 
   3  -6  33    129.03  178.25  0. 1.0000     0. 
  -3   6 -33    115.88  116.32  0. 1.0000     0. 
  -6   3  33      7.02   77.94  0. 1.0000     0. 
   6  -3 -33    -47.98  173.62  0. 1.0000     0. 
  -6   3  33     69.60   62.79  0. 1.0000     0. 
   3   3  33    126.32   51.19  0. 1.0000     0. 
  -3   6 -33     91.22   39.94  0. 1.0000     0. 
  -3  -3 -33    129.68   38.95  0. 1.0000     0. 
  -3  -3 -33    132.38   46.04  0. 1.0000     0. 
   3  -6  33    204.47  100.68  0. 1.0000     0. 
  -6   3  30  16392.80 1135.90  0. 1.0000     0. 
   3  -6  30  29207.30 1142.74  0. 1.0000     0. 
  -6   3  30  13580.30 1041.96  0. 1.0000     0. 
  -3   6 -30  41108.70 1343.71  0. 1.0000     0. 
   3  -6  30  11490.20 1057.58  0. 1.0000     0. 
  -3   6 -30  28023.00 1064.31  0. 1.0000     0. 
  -3  -3 -30  24726.60 1051.78  0. 1.0000     0. 
   3   3  30  18553.50 1062.09  0. 1.0000     0. 
   3   3  27     17.22   36.79  0. 1.0000     0. 
   3  -6  27     44.75   53.19  0. 1.0000     0. 
  -3   6 -27     44.26   32.36  0. 1.0000     0. 
  -3  -3 -27     64.48   30.90  0. 1.0000     0. 
  -3   6 -27    135.78  106.86  0. 1.0000     0. 
  -6   3  27     40.95   64.82  0. 1.0000     0. 
   3  -6  27     66.34   59.66  0. 1.0000     0. 
  -6   3  24  19391.20  922.64  0. 1.0000     0. 
   3   3  24   8527.33  802.74  0. 1.0000     0. 
   3  -6  24  16984.50  852.35  0. 1.0000     0. 
   6  -3 -24   9720.77  926.25  0. 1.0000     0. 
  -3   6 -24  18766.80  817.04  0. 1.0000     0. 
  -3  -3 -24  17725.70  810.15  0. 1.0000     0. 
  -3   6 -24  25662.20 1007.06  0. 1.0000     0. 
  -3  -3 -24  20544.90  959.66  0. 1.0000     0. 
   3  -6  24  21284.80  951.61  0. 1.0000     0. 
  -6   3  24  12990.30 1019.21  0. 1.0000     0. 
  -3  -3 -21     72.57   24.80  0. 1.0000     0. 
   3   3  21     43.64   31.11  0. 1.0000     0. 
   6  -3 -21    147.46  116.22  0. 1.0000     0. 
   3  -6  21     90.20   48.36  0. 1.0000     0. 
  -3   6 -21     48.26   26.68  0. 1.0000     0. 
  -3   6 -21     90.53   83.28  0. 1.0000     0. 
   3  -6  21     50.96  133.10  0. 1.0000     0. 
  -3  -3 -21     68.20  120.58  0. 1.0000     0. 
   3   3  18   1600.31  110.32  0. 1.0000     0. 
   3  -6  18   1653.12  131.51  0. 1.0000     0. 
  -3   6 -18   2002.77  192.53  0. 1.0000     0. 
   6  -3 -18   2577.22  210.15  0. 1.0000     0. 
  -3  -3 -18   2059.16  256.21  0. 1.0000     0. 
   3  -6  18   1102.72  242.20  0. 1.0000     0. 
   3   3  15    602.95   45.41  0. 1.0000     0. 
   3  -6  15    547.90   66.35  0. 1.0000     0. 
  -3   6 -15    709.14  105.35  0. 1.0000     0. 
  -3  -3 -15    466.55   47.37  0. 1.0000     0. 
  -3  -3 -15    630.87  197.82  0. 1.0000     0. 
   3  -6  12   1466.23  106.24  0. 1.0000     0. 
  -3   6 -12   1930.81  148.18  0. 1.0000     0. 
   6  -3 -12   1190.66   99.04  0. 1.0000     0. 
  -3  -3 -12   1283.13   86.75  0. 1.0000     0. 
  -3  -3 -12    839.21  345.67  0. 1.0000     0. 
  -3  -3 -12   1449.93  382.16  0. 1.0000     0. 
  -3   6  -9    431.33   60.34  0. 1.0000     0. 
  -3  -3  -9    247.15   28.48  0. 1.0000     0. 
   6  -3  -9    341.71   44.81  0. 1.0000     0. 
  -3  -3  -9    256.08  192.88  0. 1.0000     0. 
  -3  -3  -9    153.28  316.07  0. 1.0000     0. 
   3  -6   9    144.70  223.48  0. 1.0000     0. 
  -3  -3  -6  56910.40 2829.91  0. 1.0000     0. 
  -3   6  -6  53105.70 2830.51  0. 1.0000     0. 
   6  -3  -6  55389.00 2841.31  0. 1.0000     0. 
  -3   6  -3   1187.09   71.51  0. 1.0000     0. 
  -6   3   3   1036.94   73.92  0. 1.0000     0. 
   6  -3  -3   1304.82   86.60  0. 1.0000     0. 
  -3  -3  -3    971.83  242.96  0. 1.0000     0. 
   6  -3   0  42303.89 2333.28  0. 1.0000     0. 
   3  -6   0  41172.80 2331.82  0. 1.0000     0. 
  -6   3   0  41490.20 2333.36  0. 1.0000     0. 
  -6   3   0  64360.20 2345.75  0. 1.0000     0. 
  -3  -3   0  57199.00 2339.46  0. 1.0000     0. 
  -3  -3   0  34120.70 2496.58  0. 1.0000     0. 
   3  -6   0  21978.00 2364.63  0. 1.0000     0. 
   3  -6  -3      6.61   24.87  0. 1.0000     0. 
  -3  -3   3    -12.85   33.67  0. 1.0000     0. 
  -6   3  -3      6.07   23.94  0. 1.0000     0. 
  -6   3  -3     -9.04   36.72  0. 1.0000     0. 
   3  -6  -3     -8.78   95.49  0. 1.0000     0. 
  -3  -3   6    270.52   65.15  0. 1.0000     0. 
  -6   3  -6    451.42   50.62  0. 1.0000     0. 
   3  -6  -6    376.68   51.48  0. 1.0000     0. 
  -6   3  -6   1675.11  111.12  0. 1.0000     0. 
  -3  -3   6    205.99  294.35  0. 1.0000     0. 
  -3  -3   6   1333.29  241.86  0. 1.0000     0. 
   3  -6  -6   2192.96  355.73  0. 1.0000     0. 
   3  -6  -6   1710.21  166.73  0. 1.0000     0. 
  -3  -3   9    137.08   62.40  0. 1.0000     0. 
  -6   3  -9    209.26   37.72  0. 1.0000     0. 
  -6   3  -9     51.77   65.88  0. 1.0000     0. 
   3  -6  -9    282.94   46.11  0. 1.0000     0. 
  -3  -3   9    199.89  264.47  0. 1.0000     0. 
   3  -6  -9    -33.97  233.11  0. 1.0000     0. 
  -6   3 -12    705.75   70.65  0. 1.0000     0. 
  -3  -3  12   1098.04  126.19  0. 1.0000     0. 
  -6   3 -12   1044.36  132.93  0. 1.0000     0. 
  -3  -3  12    489.70  293.76  0. 1.0000     0. 
  -3  -3  12   1140.31  240.64  0. 1.0000     0. 
  -3  -3  12    787.64  323.84  0. 1.0000     0. 
   3  -6 -12    878.77  301.97  0. 1.0000     0. 
   3   3 -15    633.13  122.99  0. 1.0000     0. 
   6  -3  15    291.18   49.58  0. 1.0000     0. 
  -3  -3  15    243.39   81.54  0. 1.0000     0. 
  -6   3 -15    198.14   44.35  0. 1.0000     0. 
  -6   3 -15     58.00   86.49  0. 1.0000     0. 
   3  -6 -15    274.89  226.60  0. 1.0000     0. 
  -3  -3  15    289.01  170.27  0. 1.0000     0. 
  -3  -3  18   6804.94  440.65  0. 1.0000     0. 
  -6   3 -18   8697.08  451.03  0. 1.0000     0. 
   3   3 -18   7196.30  483.44  0. 1.0000     0. 
   6  -3  18   5447.12  365.61  0. 1.0000     0. 
  -3  -3  18   7596.49  522.16  0. 1.0000     0. 
   3  -6 -18   6160.93  540.26  0. 1.0000     0. 
   3   3 -21     68.59  134.71  0. 1.0000     0. 
   6  -3  21    243.31   53.03  0. 1.0000     0. 
  -6   3 -21    107.06   98.20  0. 1.0000     0. 
  -3   6  21    243.78   71.11  0. 1.0000     0. 
  -3  -3  21    306.67   92.43  0. 1.0000     0. 
   3  -6 -21    152.01  136.38  0. 1.0000     0. 
  -3  -3  21    227.82  128.92  0. 1.0000     0. 
  -3   6  24   2866.87  264.67  0. 1.0000     0. 
  -3  -3  24   5129.39  338.37  0. 1.0000     0. 
  -6   3 -24   3745.63  296.39  0. 1.0000     0. 
   3   3 -24   1507.59  274.84  0. 1.0000     0. 
   3  -6 -24   3263.71  263.40  0. 1.0000     0. 
   6  -3  24   3868.37  247.97  0. 1.0000     0. 
   3   3 -24   1414.96  336.68  0. 1.0000     0. 
   3  -6 -24   7635.51  334.64  0. 1.0000     0. 
  -6   3 -24   4365.81  228.61  0. 1.0000     0. 
  -3  -3  24   4400.35  329.81  0. 1.0000     0. 
  -6   3 -24   2944.57  390.63  0. 1.0000     0. 
   3  -6 -24   5248.64  333.91  0. 1.0000     0. 
  -3  -3  27    -29.35   64.34  0. 1.0000     0. 
  -6   3 -27    -19.74   95.57  0. 1.0000     0. 
  -3  -3  27     18.34   71.55  0. 1.0000     0. 
  -3   6  27     -9.15   62.21  0. 1.0000     0. 
  -6   3 -27    -14.94   87.68  0. 1.0000     0. 
  -6   3 -27      3.06   28.46  0. 1.0000     0. 
   3   3 -27    -64.16  121.07  0. 1.0000     0. 
   3  -6 -27    -50.19   65.76  0. 1.0000     0. 
   6  -3  27     18.67   39.01  0. 1.0000     0. 
   3   3 -30   1769.70  236.10  0. 1.0000     0. 
   3  -6 -30   3411.24  225.17  0. 1.0000     0. 
   6  -3  30   2046.07  186.32  0. 1.0000     0. 
  -6   3 -30   3027.10  176.62  0. 1.0000     0. 
  -3  -3  30   4206.95  299.87  0. 1.0000     0. 
  -3   6  30   2957.35  233.94  0. 1.0000     0. 
  -6   3 -30   2197.30  179.31  0. 1.0000     0. 
   3  -6 -30   1843.95  167.47  0. 1.0000     0. 
   3  -6 -30   3879.51  205.29  0. 1.0000     0. 
  -6   3 -33     -1.90   33.95  0. 1.0000     0. 
   3   3 -33     40.37   85.28  0. 1.0000     0. 
   3  -6 -33    -18.62   52.05  0. 1.0000     0. 
   6  -3  33    -23.46   52.21  0. 1.0000     0. 
  -3   6  33     14.71   57.88  0. 1.0000     0. 
   3   3 -33    -53.71  202.07  0. 1.0000     0. 
   3  -6 -33     -1.54   45.29  0. 1.0000     0. 
  -3  -3  33     16.86   37.87  0. 1.0000     0. 
  -6   3 -33     -7.42   41.32  0. 1.0000     0. 
  -3  -3  33      5.27   74.48  0. 1.0000     0. 
   3  -6 -33     27.58   39.82  0. 1.0000     0. 
  -3  -3  33    -21.53   53.71  0. 1.0000     0. 
   3   3 -33     39.05   30.20  0. 1.0000     0. 
   3  -6 -33      4.45   42.64  0. 1.0000     0. 
   3  -6 -36  10961.60  504.63  0. 1.0000     0. 
   3   3 -36   9434.94  459.46  0. 1.0000     0. 
   3  -6 -36   7883.88  481.20  0. 1.0000     0. 
  -3  -3  36   5953.07  456.34  0. 1.0000     0. 
  -3   6  36   9861.16  547.80  0. 1.0000     0. 
  -6   3 -36   8169.01  536.15  0. 1.0000     0. 
  -3  -3  36   8994.52  485.41  0. 1.0000     0. 
  -6   3 -36   7239.44  476.90  0. 1.0000     0. 
  -3  -3  36  10057.00  505.00  0. 1.0000     0. 
   3   3 -36   6945.08  529.95  0. 1.0000     0. 
   3  -6 -36   9846.60  505.73  0. 1.0000     0. 
   3   3 -36   4619.04  632.74  0. 1.0000     0. 
  -6   3 -36   8671.55  476.67  0. 1.0000     0. 
   6  -3  36   6106.42  488.58  0. 1.0000     0. 
   3  -6 -36   9344.36  469.60  0. 1.0000     0. 
  -3  -3  36   8989.51  470.09  0. 1.0000     0. 
  -6   3 -39    184.81   86.78  0. 1.0000     0. 
   3  -6 -39    220.23   58.06  0. 1.0000     0. 
  -3  -3  39    209.76   76.10  0. 1.0000     0. 
   3  -6 -39    172.10   60.85  0. 1.0000     0. 
  -6   3 -39    156.94   39.82  0. 1.0000     0. 
  -3  -3  39    129.13   50.87  0. 1.0000     0. 
   6  -3  39    -38.59  124.57  0. 1.0000     0. 
   3   3 -39     95.31  163.60  0. 1.0000     0. 
  -3   6  39    203.48   65.86  0. 1.0000     0. 
  -6   3 -39    158.13   53.09  0. 1.0000     0. 
   6  -3  39    -29.65  110.85  0. 1.0000     0. 
  -3  -3  39    251.63   91.03  0. 1.0000     0. 
   3  -6 -39    215.45   57.53  0. 1.0000     0. 
   3   3 -39    154.95   78.89  0. 1.0000     0. 
   6  -3  39    173.30   69.97  0. 1.0000     0. 
  -6   3 -39    234.18   51.58  0. 1.0000     0. 
   3  -6 -39    225.71   55.75  0. 1.0000     0. 
  -3  -3  39    206.02   48.27  0. 1.0000     0. 
   3  -6 -42   1083.92  107.73  0. 1.0000     0. 
   3  -6 -42   1096.36  109.23  0. 1.0000     0. 
  -6   3 -42   1028.74   85.74  0. 1.0000     0. 
  -3  -3  42    935.15   92.11  0. 1.0000     0. 
   6  -3  42    833.72  207.81  0. 1.0000     0. 
   3   3 -42    773.67  215.55  0. 1.0000     0. 
  -6   3 -42    993.25  133.28  0. 1.0000     0. 
  -3   6  42    911.85  100.71  0. 1.0000     0. 
  -3  -3  42   1150.40  115.97  0. 1.0000     0. 
  -3  -3  42   1420.85  141.09  0. 1.0000     0. 
   6  -3  42    609.08  132.89  0. 1.0000     0. 
  -6   3 -42   1000.86   98.33  0. 1.0000     0. 
   3  -6 -42   1027.30   92.16  0. 1.0000     0. 
  -3  -3  42   1029.49   90.71  0. 1.0000     0. 
   3  -6 -42   1116.03  104.38  0. 1.0000     0. 
   6  -3  42    860.95  119.53  0. 1.0000     0. 
   3   3 -42    891.13  125.38  0. 1.0000     0. 
   3  -6 -45     -2.47   42.28  0. 1.0000     0. 
  -3  -3  45     39.98   71.07  0. 1.0000     0. 
   3  -6 -45      4.96   49.97  0. 1.0000     0. 
  -6   3 -45     16.30   34.21  0. 1.0000     0. 
   6  -3  45     71.20  129.43  0. 1.0000     0. 
  -3  -3  45    -35.38   46.80  0. 1.0000     0. 
   3   3 -45    -45.71  125.27  0. 1.0000     0. 
   3  -6 -45    -11.56   41.84  0. 1.0000     0. 
  -3  -3  45     -1.41   34.72  0. 1.0000     0. 
  -6   3 -45     71.66   45.36  0. 1.0000     0. 
  -3  -3  45      2.72   83.13  0. 1.0000     0. 
   6  -3  45     52.54   88.99  0. 1.0000     0. 
  -3  -3  45    -32.31   69.75  0. 1.0000     0. 
   3   3 -45     16.76   52.49  0. 1.0000     0. 
   6  -3  45     15.58   54.34  0. 1.0000     0. 
   3  -6 -45     13.42   36.52  0. 1.0000     0. 
  -6   3 -45    -11.90   62.38  0. 1.0000     0. 
  -3  -3  48    295.23   79.94  0. 1.0000     0. 
   3  -6 -48    191.69   49.61  0. 1.0000     0. 
  -6   3 -48    214.42   41.85  0. 1.0000     0. 
   3  -6 -48    245.32   62.06  0. 1.0000     0. 
  -3  -3  48    204.72   75.64  0. 1.0000     0. 
   3   3 -48    223.80   55.17  0. 1.0000     0. 
   6  -3  48    213.65   69.91  0. 1.0000     0. 
   3  -6 -48    180.21   45.63  0. 1.0000     0. 
  -3  -3  48    141.00   44.31  0. 1.0000     0. 
   3   3 -48    201.17  120.26  0. 1.0000     0. 
  -3  -3  48    231.94   41.80  0. 1.0000     0. 
   6  -3  48    355.84   93.20  0. 1.0000     0. 
  -6   3 -48    346.35   55.58  0. 1.0000     0. 
  -6   3 -48    221.82   69.31  0. 1.0000     0. 
   3   3 -51      4.48   35.42  0. 1.0000     0. 
   3  -6 -51     15.30   29.93  0. 1.0000     0. 
  -3  -3  51     45.93   62.00  0. 1.0000     0. 
   3  -6 -51      9.81   35.48  0. 1.0000     0. 
  -3  -3  51     10.45   26.33  0. 1.0000     0. 
   3  -6 -51     35.01   37.25  0. 1.0000     0. 
  -6   3 -51     42.52   28.67  0. 1.0000     0. 
   3  -6 -51     -4.20   46.69  0. 1.0000     0. 
   6  -3  51    -14.76   74.62  0. 1.0000     0. 
   6  -3  54   1327.58  116.19  0. 1.0000     0. 
  -3   6  54   1321.62  110.14  0. 1.0000     0. 
   6  -3  54   1058.91  103.75  0. 1.0000     0. 
   3  -6 -54   1044.29   94.59  0. 1.0000     0. 
   3   3 -54   1067.13   95.93  0. 1.0000     0. 
   3  -6 -54   1147.46   86.76  0. 1.0000     0. 
   3   3 -54   1342.91   96.48  0. 1.0000     0. 
   3  -6 -54   1294.74  105.63  0. 1.0000     0. 
   3  -6 -54   1169.00   88.28  0. 1.0000     0. 
  -3   6  57     21.86   44.91  0. 1.0000     0. 
   6  -3  57     43.93   50.06  0. 1.0000     0. 
   3  -6 -57     27.61   26.88  0. 1.0000     0. 
   6  -3  57     28.25   46.97  0. 1.0000     0. 
   3   3 -57     38.20   28.48  0. 1.0000     0. 
   3  -6 -57     12.75   36.26  0. 1.0000     0. 
   3   3 -57     22.25   26.93  0. 1.0000     0. 
  -3   6  60   1760.62  111.46  0. 1.0000     0. 
   6  -3  60   1836.41  111.46  0. 1.0000     0. 
   3   3 -60   1675.56  100.48  0. 1.0000     0. 
   6  -3  60   1834.83  108.25  0. 1.0000     0. 
   3   3 -60   1647.79  102.63  0. 1.0000     0. 
  -6   3 -63      4.65   16.31  0. 1.0000     0. 
  -3   6  63     14.35   25.81  0. 1.0000     0. 
  -3  -3  63      2.27   14.39  0. 1.0000     0. 
   6  -3  63     62.09   27.65  0. 1.0000     0. 
  -3   6  63     13.04   18.35  0. 1.0000     0. 
  -2  -4 -64      5.64   14.26  0. 1.0000     0. 
  -4   6 -64     14.69   17.20  0. 1.0000     0. 
   2   4  64      5.71   19.25  0. 1.0000     0. 
   4  -6  64     34.14   22.47  0. 1.0000     0. 
  -2  -4 -61     58.94   27.94  0. 1.0000     0. 
   4  -6  61     62.28   37.11  0. 1.0000     0. 
   6  -2 -61     51.58   17.83  0. 1.0000     0. 
   4  -6  61     47.87   41.44  0. 1.0000     0. 
   6  -2 -58   2481.28  144.08  0. 1.0000     0. 
   6  -2 -58   2014.93  137.18  0. 1.0000     0. 
   6  -2 -58   2355.59  143.07  0. 1.0000     0. 
  -6   2  58   2181.77  141.36  0. 1.0000     0. 
  -6   2  58   1971.62  134.59  0. 1.0000     0. 
  -2  -4 -58   2112.90  130.53  0. 1.0000     0. 
   4  -6  58   2446.98  148.67  0. 1.0000     0. 
  -6   2  55    702.74   76.80  0. 1.0000     0. 
   4  -6  55    830.69   86.36  0. 1.0000     0. 
  -6   2  55    671.32   67.75  0. 1.0000     0. 
  -4   6 -55    723.13   62.00  0. 1.0000     0. 
   6  -2 -55    787.83   76.28  0. 1.0000     0. 
  -2  -4 -55    863.14   73.88  0. 1.0000     0. 
  -2  -4 -55    766.12   65.44  0. 1.0000     0. 
  -6   2  52   4605.57  280.73  0. 1.0000     0. 
  -2  -4 -52   4580.79  264.35  0. 1.0000     0. 
   6  -2 -52   5053.38  282.05  0. 1.0000     0. 
  -4   6 -52   4305.63  260.61  0. 1.0000     0. 
  -2  -4 -52   5145.55  278.55  0. 1.0000     0. 
   4  -6  52   6210.18  311.34  0. 1.0000     0. 
   4  -6  52   4779.65  284.62  0. 1.0000     0. 
   6  -2 -52   3196.72  280.73  0. 1.0000     0. 
  -4   6 -49    227.03   43.30  0. 1.0000     0. 
   6  -2 -49    278.50   59.99  0. 1.0000     0. 
  -2  -4 -49    223.35   53.33  0. 1.0000     0. 
  -6   2  49    167.27   63.50  0. 1.0000     0. 
   4  -6  49    193.06   72.09  0. 1.0000     0. 
   4  -6  49    293.20   97.32  0. 1.0000     0. 
  -2  -4 -49    219.33   50.24  0. 1.0000     0. 
  -4   6 -49    236.83   47.91  0. 1.0000     0. 
   6  -2 -49    114.81   64.86  0. 1.0000     0. 
  -6   2  46   2022.53  157.97  0. 1.0000     0. 
  -6   2  46   1907.74  208.48  0. 1.0000     0. 
  -4   6 -46    741.04  152.34  0. 1.0000     0. 
  -2  -4 -46   2150.50  139.15  0. 1.0000     0. 
   4  -6  46   2854.84  204.45  0. 1.0000     0. 
   4  -6  46   2015.18  188.67  0. 1.0000     0. 
   6  -2 -46   1501.14  243.29  0. 1.0000     0. 
  -4   6 -46   1986.54  144.25  0. 1.0000     0. 
  -2  -4 -46   2065.10  140.88  0. 1.0000     0. 
   6  -2 -46   1268.40  171.20  0. 1.0000     0. 
  -4   6 -46   1858.31  129.97  0. 1.0000     0. 
   6  -2 -46   2327.04  156.99  0. 1.0000     0. 
  -2  -4 -46   2385.96  155.22  0. 1.0000     0. 
  -2  -4 -43     60.91   47.70  0. 1.0000     0. 
  -4   6 -43     12.67   33.54  0. 1.0000     0. 
   6  -2 -43     36.32   49.27  0. 1.0000     0. 
   4  -6  43    160.90  187.71  0. 1.0000     0. 
  -6   2  43     -7.25   63.18  0. 1.0000     0. 
   6  -2 -43    -61.89  144.88  0. 1.0000     0. 
  -6   2  43      6.74   68.49  0. 1.0000     0. 
  -2  -4 -43     -7.95   34.73  0. 1.0000     0. 
   4  -6  43    -71.49  112.21  0. 1.0000     0. 
  -4   6 -43     31.32   36.87  0. 1.0000     0. 
  -2  -4 -43      9.54   45.86  0. 1.0000     0. 
  -2  -4 -43      7.36   31.66  0. 1.0000     0. 
   6  -2 -43     60.16   82.37  0. 1.0000     0. 
   4  -6  43     54.66   69.19  0. 1.0000     0. 
  -4   6 -43     24.84   37.30  0. 1.0000     0. 
  -2  -4 -40      1.25   38.64  0. 1.0000     0. 
   6  -2 -40     52.53   52.16  0. 1.0000     0. 
  -2  -4 -40     63.75   46.24  0. 1.0000     0. 
  -6   2  40     36.74   58.60  0. 1.0000     0. 
   4  -6  40     82.51  173.36  0. 1.0000     0. 
   6  -2 -40     29.23  139.68  0. 1.0000     0. 
  -6   2  40    -34.77   80.68  0. 1.0000     0. 
  -2  -4 -40     12.55   33.89  0. 1.0000     0. 
  -4   6 -40      8.76   34.36  0. 1.0000     0. 
  -2  -4 -40     37.87   50.35  0. 1.0000     0. 
   6  -2 -40     14.74   97.61  0. 1.0000     0. 
  -4   6 -40     28.85   37.27  0. 1.0000     0. 
   4  -6  40     18.00   62.42  0. 1.0000     0. 
  -2  -4 -40     18.38   32.75  0. 1.0000     0. 
  -2  -4 -37    788.15   80.51  0. 1.0000     0. 
   4  -6  37    545.76  212.81  0. 1.0000     0. 
  -6   2  37    650.80   90.78  0. 1.0000     0. 
   6  -2 -37    165.49  203.62  0. 1.0000     0. 
  -6   2  37    582.35  129.29  0. 1.0000     0. 
   6  -2 -37    792.56   86.52  0. 1.0000     0. 
  -4   6 -37    662.40   77.01  0. 1.0000     0. 
  -2  -4 -37    841.38   75.05  0. 1.0000     0. 
  -6   2  37    655.07   98.94  0. 1.0000     0. 
   6  -2 -37    208.01  138.85  0. 1.0000     0. 
  -4   6 -37    816.57   81.72  0. 1.0000     0. 
  -2  -4 -37    783.21   75.52  0. 1.0000     0. 
   4  -6  37    534.27  101.39  0. 1.0000     0. 
  -2  -4 -34  12700.70  642.88  0. 1.0000     0. 
   6  -2 -34  11533.70  639.85  0. 1.0000     0. 
  -6   2  34  10374.00  734.16  0. 1.0000     0. 
  -6   2  34  10204.00  641.20  0. 1.0000     0. 
   4  -6  34   7480.25  771.15  0. 1.0000     0. 
   4  -6  34  13328.20  710.34  0. 1.0000     0. 
  -4   6 -34   9903.74  629.96  0. 1.0000     0. 
  -6   2  34   8684.59  633.68  0. 1.0000     0. 
  -2  -4 -34  15335.40  634.57  0. 1.0000     0. 
   6  -2 -34   3427.57  735.02  0. 1.0000     0. 
  -4   6 -34  13750.20  642.39  0. 1.0000     0. 
  -2  -4 -34  13795.10  636.52  0. 1.0000     0. 
  -6   2  31   2722.06  232.43  0. 1.0000     0. 
  -6   2  31   3197.70  313.08  0. 1.0000     0. 
   6  -2 -31   3186.38  230.01  0. 1.0000     0. 
   4  -6  31   3727.14  294.30  0. 1.0000     0. 
  -4   6 -31   4621.45  237.90  0. 1.0000     0. 
  -2  -4 -31   4768.55  234.15  0. 1.0000     0. 
  -4   6 -28  28889.90 1330.16  0. 1.0000     0. 
  -2  -4 -28  28885.80 1325.53  0. 1.0000     0. 
  -6   2  25   1632.24  190.79  0. 1.0000     0. 
   6  -2 -25   1124.13  226.18  0. 1.0000     0. 
  -4   6 -25   1711.02  116.80  0. 1.0000     0. 
  -2  -4 -25   1855.20  116.08  0. 1.0000     0. 
  -2  -4 -25   2041.32  218.32  0. 1.0000     0. 
   4  -6  25   1167.76  189.93  0. 1.0000     0. 
  -6   2  25   1175.26  265.52  0. 1.0000     0. 
  -6   2  25   1194.70  185.67  0. 1.0000     0. 
  -4   6 -22  22701.00  841.57  0. 1.0000     0. 
   6  -2 -22  14077.40  814.11  0. 1.0000     0. 
  -4   6 -22  13195.80  671.33  0. 1.0000     0. 
  -2  -4 -22  12896.20  666.70  0. 1.0000     0. 
  -2  -4 -22  14507.70  816.23  0. 1.0000     0. 
  -6   2  22  11209.10  917.67  0. 1.0000     0. 
   4  -6  22   4630.36  725.46  0. 1.0000     0. 
   6  -2 -19   5428.15  290.63  0. 1.0000     0. 
  -2  -4 -19   3502.37  303.87  0. 1.0000     0. 
  -6   2  19   2273.88  379.82  0. 1.0000     0. 
  -2  -4 -19   1745.71  373.62  0. 1.0000     0. 
   4  -6  19    105.50  200.94  0. 1.0000     0. 
  -6   2  16    210.54  285.65  0. 1.0000     0. 
   4  -6  16    858.51  128.52  0. 1.0000     0. 
  -2  -4 -16    298.79  168.22  0. 1.0000     0. 
  -2  -4 -13   6035.09  412.93  0. 1.0000     0. 
  -2  -4 -13   6207.38  379.58  0. 1.0000     0. 
  -2  -4 -10   9138.15  508.69  0. 1.0000     0. 
  -4   6 -10  10415.50  524.40  0. 1.0000     0. 
   6  -2 -10   8989.43  524.87  0. 1.0000     0. 
  -2  -4 -10  10526.20  675.82  0. 1.0000     0. 
  -4   6  -7   7258.16  248.55  0. 1.0000     0. 
   6  -2  -7   8485.16  260.64  0. 1.0000     0. 
   6  -2  -4  78854.00 3814.65  0. 1.0000     0. 
  -2  -4  -4  90871.91 4065.03  0. 1.0000     0. 
  -2  -4  -4  86913.49 3995.71  0. 1.0000     0. 
  -4   6  -1   3102.98  155.19  0. 1.0000     0. 
   6  -2  -1   3422.64  165.28  0. 1.0000     0. 
   4  -6   1   3040.36  165.88  0. 1.0000     0. 
  -2  -4  -1   3217.11  312.07  0. 1.0000     0. 
   4  -6  -2   6173.98  443.42  0. 1.0000     0. 
   4  -6  -2   8824.32  545.28  0. 1.0000     0. 
  -2  -4   5   4328.77  200.21  0. 1.0000     0. 
  -6   2  -5   4681.56  233.48  0. 1.0000     0. 
   4  -6  -5   4432.06  221.51  0. 1.0000     0. 
  -6   2  -8  11709.40  274.18  0. 1.0000     0. 
  -2  -4   8   5012.82  397.71  0. 1.0000     0. 
   4  -6  -8  13675.10  427.25  0. 1.0000     0. 
   4  -6 -11  20376.30  547.34  0. 1.0000     0. 
  -6   2 -11  18011.30  586.37  0. 1.0000     0. 
  -2  -4  11  19311.10  605.53  0. 1.0000     0. 
   4  -6 -11  19765.80  527.19  0. 1.0000     0. 
  -2  -4  11  20395.60  838.59  0. 1.0000     0. 
  -2  -4  11  21580.20  772.71  0. 1.0000     0. 
  -6   2 -14  27231.80  764.20  0. 1.0000     0. 
  -2  -4  14   6800.49  664.02  0. 1.0000     0. 
   2   4 -14  15288.70  763.70  0. 1.0000     0. 
   4  -6 -14   9340.79  656.70  0. 1.0000     0. 
  -2  -4  14  15804.70  860.84  0. 1.0000     0. 
  -2  -4  14   9849.69  741.00  0. 1.0000     0. 
   4  -6 -14  26173.00  807.24  0. 1.0000     0. 
  -6   2 -17   7442.49  444.66  0. 1.0000     0. 
  -6   2 -17   8118.44  399.71  0. 1.0000     0. 
  -2  -4  17   5002.34  422.24  0. 1.0000     0. 
   4  -6 -17  10462.00  459.88  0. 1.0000     0. 
   2   4 -17   9228.22  557.37  0. 1.0000     0. 
   6  -2  17   9593.82  402.85  0. 1.0000     0. 
  -2  -4  17  10236.90  587.14  0. 1.0000     0. 
  -2  -4  17   5513.55  625.51  0. 1.0000     0. 
  -6   2 -17   6624.60  678.55  0. 1.0000     0. 
  -2  -4  20  10982.20  543.04  0. 1.0000     0. 
   4  -6 -20   9326.32  507.27  0. 1.0000     0. 
   2   4 -20   3295.90  469.72  0. 1.0000     0. 
   2   4 -20   3297.20  548.24  0. 1.0000     0. 
   6  -2  20   8701.00  448.27  0. 1.0000     0. 
  -2  -4  20  11403.60  621.15  0. 1.0000     0. 
  -2  -4  20   3655.46  583.92  0. 1.0000     0. 
   4  -6 -20   8208.13  656.11  0. 1.0000     0. 
  -6   2 -20   7573.85  705.87  0. 1.0000     0. 
  -2  -4  23  10377.10  590.10  0. 1.0000     0. 
  -6   2 -23   9841.31  564.94  0. 1.0000     0. 
  -4   6  23  11869.20  572.56  0. 1.0000     0. 
   4  -6 -23   4604.57  535.73  0. 1.0000     0. 
   2   4 -23   6159.60  560.25  0. 1.0000     0. 
   4  -6 -23  15035.20  625.43  0. 1.0000     0. 
   6  -2  23  10210.90  514.89  0. 1.0000     0. 
  -2  -4  23  10139.10  620.09  0. 1.0000     0. 
   4  -6 -23   6702.10  595.62  0. 1.0000     0. 
  -6   2 -23   9555.96  739.85  0. 1.0000     0. 
  -6   2 -26   4337.73  370.89  0. 1.0000     0. 
  -4   6  26   4154.83  326.24  0. 1.0000     0. 
  -6   2 -26   7506.00  377.10  0. 1.0000     0. 
   2   4 -26   3530.45  329.57  0. 1.0000     0. 
   6  -2  26   4644.86  290.54  0. 1.0000     0. 
   4  -6 -26   2878.31  319.14  0. 1.0000     0. 
   4  -6 -26   8528.04  410.88  0. 1.0000     0. 
  -4   6  29    -31.49   65.20  0. 1.0000     0. 
   4  -6 -29    190.20   83.43  0. 1.0000     0. 
   2   4 -29    -34.72  184.55  0. 1.0000     0. 
  -2  -4  29    207.44  186.43  0. 1.0000     0. 
  -2  -4  29     85.23   69.84  0. 1.0000     0. 
   4  -6 -29     79.10   42.01  0. 1.0000     0. 
   4  -6 -29     97.64   87.47  0. 1.0000     0. 
   2   4 -29    105.51   87.41  0. 1.0000     0. 
   6  -2  29     94.87   45.62  0. 1.0000     0. 
   2   4 -32   2781.70  221.50  0. 1.0000     0. 
   4  -6 -32   2704.11  218.70  0. 1.0000     0. 
   6  -2  32   1364.50  156.27  0. 1.0000     0. 
  -4   6  32   2168.03  213.80  0. 1.0000     0. 
   2   4 -32   1109.34  328.23  0. 1.0000     0. 
  -4   6  32   1858.02  150.05  0. 1.0000     0. 
  -2  -4  32   3026.73  173.22  0. 1.0000     0. 
   4  -6 -32   2908.75  156.02  0. 1.0000     0. 
   4  -6 -32   1464.04  147.85  0. 1.0000     0. 
  -6   2 -35   2043.56  134.62  0. 1.0000     0. 
   2   4 -35   2463.95  136.18  0. 1.0000     0. 
   4  -6 -35   1430.23  143.40  0. 1.0000     0. 
   2   4 -35   2110.14  192.17  0. 1.0000     0. 
   4  -6 -35   3574.94  265.39  0. 1.0000     0. 
   6  -2  35   1246.11  148.81  0. 1.0000     0. 
   4  -6 -35   1826.28  177.54  0. 1.0000     0. 
  -6   2 -35   2127.10  197.72  0. 1.0000     0. 
  -4   6  35   1933.76  198.61  0. 1.0000     0. 
   2   4 -35   1037.15  273.91  0. 1.0000     0. 
  -2  -4  35   2130.47  156.52  0. 1.0000     0. 
  -4   6  35   1537.32  142.89  0. 1.0000     0. 
  -6   2 -35   1908.67  152.14  0. 1.0000     0. 
   4  -6 -35   2088.40  141.76  0. 1.0000     0. 
   4  -6 -35   2431.15  154.87  0. 1.0000     0. 
   4  -6 -38   1320.11  113.83  0. 1.0000     0. 
   4  -6 -38   1077.37   96.02  0. 1.0000     0. 
   2   4 -38   1030.01   80.54  0. 1.0000     0. 
  -6   2 -38   1016.44   83.64  0. 1.0000     0. 
   6  -2  38    442.67  161.21  0. 1.0000     0. 
   2   4 -38    737.81  216.19  0. 1.0000     0. 
  -6   2 -38   1080.73  138.52  0. 1.0000     0. 
  -4   6  38   1004.33  139.87  0. 1.0000     0. 
  -2  -4  38   1061.85  111.17  0. 1.0000     0. 
  -4   6  38    811.06   98.46  0. 1.0000     0. 
   6  -2  38    233.75  122.34  0. 1.0000     0. 
  -6   2 -38    898.76   97.87  0. 1.0000     0. 
  -2  -4  38   1263.85  142.42  0. 1.0000     0. 
   2   4 -38    834.74  115.06  0. 1.0000     0. 
   4  -6 -38    927.89  120.71  0. 1.0000     0. 
   6  -2  38    704.37  106.39  0. 1.0000     0. 
   4  -6 -38    877.40   86.37  0. 1.0000     0. 
   4  -6 -41   3069.50  183.35  0. 1.0000     0. 
   4  -6 -41   2844.91  195.95  0. 1.0000     0. 
   2   4 -41   2578.66  162.89  0. 1.0000     0. 
  -6   2 -41   2773.24  166.63  0. 1.0000     0. 
   6  -2  41   2439.11  293.76  0. 1.0000     0. 
  -6   2 -41   2301.81  211.04  0. 1.0000     0. 
  -4   6  41   2717.40  233.16  0. 1.0000     0. 
  -2  -4  41   2721.56  193.24  0. 1.0000     0. 
  -6   2 -41   2626.58  183.76  0. 1.0000     0. 
  -2  -4  41   3287.09  218.28  0. 1.0000     0. 
  -2  -4  41   2974.05  234.57  0. 1.0000     0. 
   4  -6 -41   2275.50  193.52  0. 1.0000     0. 
   2   4 -41   2660.66  206.12  0. 1.0000     0. 
   6  -2  41   2162.02  198.65  0. 1.0000     0. 
   2   4 -41   2372.48  324.25  0. 1.0000     0. 
  -2  -4  41   2594.27  172.48  0. 1.0000     0. 
  -6   2 -44    310.40   83.37  0. 1.0000     0. 
   4  -6 -44    399.74   70.61  0. 1.0000     0. 
  -6   2 -44    401.52   53.34  0. 1.0000     0. 
   6  -2  44    694.91  171.07  0. 1.0000     0. 
   2   4 -44    544.66  166.84  0. 1.0000     0. 
  -2  -4  44    556.68   89.83  0. 1.0000     0. 
  -2  -4  44    552.48  108.27  0. 1.0000     0. 
  -6   2 -44    487.46   69.11  0. 1.0000     0. 
   6  -2  44    348.41  104.58  0. 1.0000     0. 
   2   4 -44    468.00   77.59  0. 1.0000     0. 
  -2  -4  44    379.93   93.36  0. 1.0000     0. 
   4  -6 -44    379.30   70.31  0. 1.0000     0. 
   6  -2  44    348.55   80.86  0. 1.0000     0. 
  -2  -4  44    393.72   59.33  0. 1.0000     0. 
  -6   2 -47    236.78   40.74  0. 1.0000     0. 
  -2  -4  47    264.21   81.08  0. 1.0000     0. 
   2   4 -47    277.64   59.90  0. 1.0000     0. 
   4  -6 -47    228.51   53.05  0. 1.0000     0. 
   6  -2  47    241.88   68.58  0. 1.0000     0. 
  -6   2 -47    145.12   62.37  0. 1.0000     0. 
   2   4 -47    226.62  134.50  0. 1.0000     0. 
  -6   2 -47    283.26   55.30  0. 1.0000     0. 
  -2  -4  47    192.09   93.07  0. 1.0000     0. 
   6  -2  47    223.94   89.29  0. 1.0000     0. 
  -2  -4  47    167.57   43.00  0. 1.0000     0. 
  -6   2 -47    159.96   68.42  0. 1.0000     0. 
   4  -6 -47    239.12   57.02  0. 1.0000     0. 
  -2  -4  47    200.65   73.36  0. 1.0000     0. 
  -6   2 -50    114.83   31.68  0. 1.0000     0. 
  -4   6  50    101.87   64.06  0. 1.0000     0. 
   4  -6 -50     71.07   42.01  0. 1.0000     0. 
  -2  -4  50    103.55   63.91  0. 1.0000     0. 
  -2  -4  50    103.51   33.69  0. 1.0000     0. 
   2   4 -50     68.00   41.55  0. 1.0000     0. 
   4  -6 -50     86.72   38.24  0. 1.0000     0. 
   6  -2  50     45.90   79.41  0. 1.0000     0. 
  -4   6  53     30.87   53.18  0. 1.0000     0. 
  -2  -4  53      8.21   24.81  0. 1.0000     0. 
   6  -2  53     -8.31   54.00  0. 1.0000     0. 
   4  -6 -53      8.86   34.31  0. 1.0000     0. 
  -2  -4  53     17.42   57.78  0. 1.0000     0. 
   2   4 -53     13.42   33.91  0. 1.0000     0. 
   4  -6 -53     18.53   28.64  0. 1.0000     0. 
   6  -2  53     -5.60   60.06  0. 1.0000     0. 
   6  -2  56    775.07   77.11  0. 1.0000     0. 
  -2  -4  56    574.24   58.83  0. 1.0000     0. 
  -4   6  56    730.92   78.35  0. 1.0000     0. 
   6  -2  56    704.53   74.95  0. 1.0000     0. 
   4  -6 -56    699.87   67.10  0. 1.0000     0. 
  -6   2 -56    631.57   52.40  0. 1.0000     0. 
   2   4 -56    876.34   68.10  0. 1.0000     0. 
   2   4 -56    661.31   62.80  0. 1.0000     0. 
   4  -6 -56    677.21   58.69  0. 1.0000     0. 
   4  -6 -59    480.36   50.15  0. 1.0000     0. 
   2   4 -59    645.47   53.22  0. 1.0000     0. 
   6  -2  59    674.72   62.77  0. 1.0000     0. 
  -4   6  59    566.66   62.38  0. 1.0000     0. 
   6  -2  59    655.21   58.64  0. 1.0000     0. 
   2   4 -59    634.77   52.06  0. 1.0000     0. 
  -4   6  62    744.26   58.19  0. 1.0000     0. 
   2   4 -62    591.40   44.82  0. 1.0000     0. 
  -6   2 -62    760.37   50.23  0. 1.0000     0. 
   6  -2  62    779.72   57.47  0. 1.0000     0. 
  -4   6  62    668.35   53.36  0. 1.0000     0. 
  -4   6  65    300.97   25.05  0. 1.0000     0. 
   5  -6  62    220.87   37.29  0. 1.0000     0. 
   5  -6  62    204.40   40.72  0. 1.0000     0. 
  -1  -5 -62    143.59   25.19  0. 1.0000     0. 
   6  -1 -59    677.81   55.14  0. 1.0000     0. 
   6  -1 -59    572.04   50.17  0. 1.0000     0. 
   6  -1 -59    472.02   46.67  0. 1.0000     0. 
   5  -6  59    626.16   70.40  0. 1.0000     0. 
  -1  -5 -59    629.70   55.91  0. 1.0000     0. 
   6  -1 -59    465.86   51.68  0. 1.0000     0. 
  -6   1  56    877.95   76.81  0. 1.0000     0. 
  -6   1  56    773.41   68.89  0. 1.0000     0. 
   6  -1 -56    963.20   77.71  0. 1.0000     0. 
  -1  -5 -56    997.56   77.00  0. 1.0000     0. 
  -5   6 -56    924.18   68.06  0. 1.0000     0. 
  -1  -5 -56    898.28   69.11  0. 1.0000     0. 
   6  -1 -56    848.10   79.89  0. 1.0000     0. 
  -1  -5 -53   3118.56  186.36  0. 1.0000     0. 
   6  -1 -53   3331.15  197.41  0. 1.0000     0. 
  -1  -5 -53   3504.99  199.06  0. 1.0000     0. 
  -5   6 -53   2995.13  182.56  0. 1.0000     0. 
  -6   1  53   3073.33  196.81  0. 1.0000     0. 
  -6   1  53   2669.53  186.56  0. 1.0000     0. 
   5  -6  53   3028.87  203.31  0. 1.0000     0. 
   6  -1 -53   2623.85  203.80  0. 1.0000     0. 
   5  -6  50    167.53   69.33  0. 1.0000     0. 
   6  -1 -50    286.71   55.53  0. 1.0000     0. 
  -1  -5 -50    323.35   56.44  0. 1.0000     0. 
  -5   6 -50    255.66   44.43  0. 1.0000     0. 
  -6   1  50    308.44   63.61  0. 1.0000     0. 
  -1  -5 -50    319.26   53.29  0. 1.0000     0. 
  -6   1  50    267.63   49.37  0. 1.0000     0. 
   5  -6  50    347.78   99.42  0. 1.0000     0. 
   6  -1 -50    199.69   63.69  0. 1.0000     0. 
  -6   1  47   1617.00  137.35  0. 1.0000     0. 
  -5   6 -47    762.07  143.25  0. 1.0000     0. 
  -1  -5 -47   1874.24  127.95  0. 1.0000     0. 
   5  -6  47   2067.45  179.37  0. 1.0000     0. 
  -5   6 -47   2110.33  128.93  0. 1.0000     0. 
   6  -1 -47   1369.11  247.29  0. 1.0000     0. 
   6  -1 -47   1121.13  151.97  0. 1.0000     0. 
   5  -6  47   1681.23  171.16  0. 1.0000     0. 
  -1  -5 -47   1827.76  124.50  0. 1.0000     0. 
  -1  -5 -47   2014.10  139.32  0. 1.0000     0. 
  -5   6 -47   1606.67  117.08  0. 1.0000     0. 
   6  -1 -47   1885.66  135.72  0. 1.0000     0. 
   6  -1 -44    428.45   67.81  0. 1.0000     0. 
  -1  -5 -44    510.70   71.18  0. 1.0000     0. 
  -5   6 -44    310.13   51.49  0. 1.0000     0. 
   5  -6  44    824.69  231.36  0. 1.0000     0. 
  -6   1  44    349.74   75.63  0. 1.0000     0. 
   6  -1 -44    137.13  140.62  0. 1.0000     0. 
  -5   6 -44    100.92   87.36  0. 1.0000     0. 
  -6   1  44    523.63  121.72  0. 1.0000     0. 
  -1  -5 -44    350.27   59.08  0. 1.0000     0. 
   5  -6  44    463.47  124.84  0. 1.0000     0. 
  -5   6 -44    429.63   58.69  0. 1.0000     0. 
  -1  -5 -44    437.37   65.61  0. 1.0000     0. 
   6  -1 -44    182.74   88.20  0. 1.0000     0. 
  -1  -5 -44    339.40   51.55  0. 1.0000     0. 
   5  -6  44    352.93   92.48  0. 1.0000     0. 
  -5   6 -44    401.30   59.49  0. 1.0000     0. 
   6  -1 -41   1766.75  135.45  0. 1.0000     0. 
  -1  -5 -41   1838.74  136.15  0. 1.0000     0. 
  -6   1  41   1425.69  136.84  0. 1.0000     0. 
   5  -6  41   1289.13  274.30  0. 1.0000     0. 
   6  -1 -41    596.72  228.57  0. 1.0000     0. 
  -6   1  41   1649.03  201.69  0. 1.0000     0. 
  -1  -5 -41   1632.27  132.15  0. 1.0000     0. 
  -5   6 -41   1655.04  126.93  0. 1.0000     0. 
   5  -6  41   2062.32  194.35  0. 1.0000     0. 
  -1  -5 -41   1955.98  131.67  0. 1.0000     0. 
   6  -1 -41    693.07  163.91  0. 1.0000     0. 
   5  -6  41   1477.61  163.87  0. 1.0000     0. 
  -1  -5 -41   1577.07  120.61  0. 1.0000     0. 
  -5   6 -41   1743.98  131.06  0. 1.0000     0. 
   6  -1 -38   1352.70  113.19  0. 1.0000     0. 
  -1  -5 -38   1549.29  118.86  0. 1.0000     0. 
  -6   1  38   1119.51  114.78  0. 1.0000     0. 
   5  -6  38    532.50  218.67  0. 1.0000     0. 
   6  -1 -38    392.88  246.61  0. 1.0000     0. 
  -6   1  38   1179.00  177.49  0. 1.0000     0. 
  -1  -5 -38   1345.38  114.85  0. 1.0000     0. 
  -5   6 -38   1162.12  108.67  0. 1.0000     0. 
  -1  -5 -38   1493.24  113.56  0. 1.0000     0. 
   6  -1 -38    527.72  160.25  0. 1.0000     0. 
   5  -6  38    962.67  134.23  0. 1.0000     0. 
  -1  -5 -38   1312.74  103.28  0. 1.0000     0. 
  -5   6 -38   1354.42  108.31  0. 1.0000     0. 
  -1  -5 -35    463.55   59.54  0. 1.0000     0. 
  -1  -5 -35    392.94   62.29  0. 1.0000     0. 
   6  -1 -35    350.41   61.60  0. 1.0000     0. 
  -6   1  35    269.44   68.81  0. 1.0000     0. 
   6  -1 -35     71.44  182.46  0. 1.0000     0. 
  -6   1  35    398.24  120.71  0. 1.0000     0. 
  -1  -5 -35    372.83   63.07  0. 1.0000     0. 
  -1  -5 -35    483.51   66.40  0. 1.0000     0. 
  -5   6 -35    261.98   55.54  0. 1.0000     0. 
   6  -1 -35     94.66  125.73  0. 1.0000     0. 
  -1  -5 -35    374.07   52.36  0. 1.0000     0. 
  -5   6 -35    362.56   56.75  0. 1.0000     0. 
   5  -6  35    234.00   73.95  0. 1.0000     0. 
  -1  -5 -32   2499.87  138.13  0. 1.0000     0. 
  -6   1  32   1207.54  137.14  0. 1.0000     0. 
  -6   1  32   1364.17  138.12  0. 1.0000     0. 
   5  -6  32   1164.84  187.88  0. 1.0000     0. 
  -5   6 -32   1280.75  131.17  0. 1.0000     0. 
   6  -1 -32   1803.83  137.05  0. 1.0000     0. 
  -1  -5 -32   1820.25  137.20  0. 1.0000     0. 
   5  -6  32   1095.66  150.35  0. 1.0000     0. 
  -1  -5 -32   2351.23  136.71  0. 1.0000     0. 
  -5   6 -32   2079.17  138.12  0. 1.0000     0. 
  -1  -5 -32   2398.26  153.79  0. 1.0000     0. 
  -6   1  32   2120.97  133.68  0. 1.0000     0. 
  -1  -5 -32   2719.73  148.89  0. 1.0000     0. 
  -6   1  29   3249.68  238.36  0. 1.0000     0. 
   5  -6  29   2313.50  285.25  0. 1.0000     0. 
   5  -6  29   3562.93  267.98  0. 1.0000     0. 
   6  -1 -29   1762.68  350.15  0. 1.0000     0. 
  -1  -5 -29   5218.36  239.15  0. 1.0000     0. 
  -5   6 -29   4931.78  243.56  0. 1.0000     0. 
  -6   1  29   3451.97  243.90  0. 1.0000     0. 
   6  -1 -26   2810.75  366.22  0. 1.0000     0. 
   5  -6  26   3578.85  261.63  0. 1.0000     0. 
  -1  -5 -26   4590.92  228.30  0. 1.0000     0. 
  -5   6 -26   4237.48  232.83  0. 1.0000     0. 
  -6   1  26   2794.04  297.03  0. 1.0000     0. 
   5  -6  26   1759.01  298.88  0. 1.0000     0. 
   6  -1 -23   1748.47  218.55  0. 1.0000     0. 
   5  -6  23   1969.32  135.00  0. 1.0000     0. 
  -1  -5 -23   1875.13   90.73  0. 1.0000     0. 
  -5   6 -23   1921.52   98.27  0. 1.0000     0. 
   5  -6  23    -30.75   88.48  0. 1.0000     0. 
  -6   1  23   1046.44  297.42  0. 1.0000     0. 
  -6   1  23   1147.02  193.99  0. 1.0000     0. 
   5  -6  23    108.85  162.45  0. 1.0000     0. 
  -6   1  23   1404.96  293.63  0. 1.0000     0. 
  -1  -5 -23    940.57  271.47  0. 1.0000     0. 
  -6   1  20    148.59   85.85  0. 1.0000     0. 
  -5   6 -20    134.34   30.22  0. 1.0000     0. 
   5  -6  20    147.39   48.57  0. 1.0000     0. 
  -1  -5 -20    159.94  141.87  0. 1.0000     0. 
   5  -6  20    183.50   85.69  0. 1.0000     0. 
  -6   1  20    112.24  209.57  0. 1.0000     0. 
   5  -6  17     71.71   43.76  0. 1.0000     0. 
  -1  -5 -17     60.38  126.55  0. 1.0000     0. 
  -1  -5 -17     65.44  145.17  0. 1.0000     0. 
  -6   1  17    212.48  271.75  0. 1.0000     0. 
   5  -6  17    -34.23   87.53  0. 1.0000     0. 
  -1  -5 -14    125.24   17.69  0. 1.0000     0. 
  -5   6 -14    110.99   36.16  0. 1.0000     0. 
   5  -6  14    168.26   47.05  0. 1.0000     0. 
  -1  -5 -14    219.46  144.09  0. 1.0000     0. 
   5  -6  14    214.75  111.38  0. 1.0000     0. 
  -1  -5 -14    301.54  188.52  0. 1.0000     0. 
  -6   1  14     76.91  298.16  0. 1.0000     0. 
  -5   6 -11    600.85   56.72  0. 1.0000     0. 
  -1  -5 -11    770.40  339.36  0. 1.0000     0. 
  -1  -5 -11    853.30  198.81  0. 1.0000     0. 
   5  -6  11     19.82  116.72  0. 1.0000     0. 
  -6   1  11    654.51  335.20  0. 1.0000     0. 
  -1  -5 -11    732.72  216.73  0. 1.0000     0. 
   6  -1  -8  17319.90  888.90  0. 1.0000     0. 
  -5   6  -8  15102.20  886.40  0. 1.0000     0. 
  -1  -5  -8  22924.30 1150.74  0. 1.0000     0. 
   5  -6   8  21612.90 1020.38  0. 1.0000     0. 
  -6   1   8  22626.80 1431.92  0. 1.0000     0. 
  -1  -5  -8  19882.60 1073.68  0. 1.0000     0. 
   6  -1  -5  11329.20  556.76  0. 1.0000     0. 
  -1  -5  -5  11808.00  778.61  0. 1.0000     0. 
  -1  -5  -5  12869.10  751.28  0. 1.0000     0. 
  -5   6  -2   6490.42  353.56  0. 1.0000     0. 
   6  -1  -2   5951.84  351.68  0. 1.0000     0. 
  -1  -5  -2   7056.04  566.75  0. 1.0000     0. 
  -1  -5  -2   5489.73  495.69  0. 1.0000     0. 
   5  -6   2  16223.90  587.04  0. 1.0000     0. 
  -6   1   2  17811.70 1098.17  0. 1.0000     0. 
  -6   1  -1   4129.70  198.04  0. 1.0000     0. 
  -5   6   1   4122.49  191.49  0. 1.0000     0. 
   6  -1   1   4080.58  190.73  0. 1.0000     0. 
  -1  -5   1   2641.83  361.65  0. 1.0000     0. 
  -6   1  -1   2725.34  546.09  0. 1.0000     0. 
  -1  -5   1   3917.81  359.10  0. 1.0000     0. 
  -6   1  -4   7392.24  499.26  0. 1.0000     0. 
   5  -6  -4   5766.56  565.30  0. 1.0000     0. 
   5  -6  -7    -10.26  119.89  0. 1.0000     0.
[truncated: 22,563,841 more chars]
